# Supplementary material for: Coordination chemistry effects of the space-demanding solvent molecule N,N′-dimethylpropyleneurea
Source: Dalton Trans. 2023 Dec 13;53(4):1817–32. doi: 10.1039/d3dt03193d (PMC10805073; doi:10.1039/d3dt03193d)
Supplement: DT-053-D3DT03193D-s002 [file DT-053-D3DT03193D-s002.cif]

# Electronic Supplementary Material (ESI) for Dalton Transactions.
# This journal is © The Royal Society of Chemistry 2024

####################################################################### 
# 
# This file contains crystal structure data downloaded from the 
# Cambridge Structural Database (CSD) hosted by the Cambridge 
# Crystallographic Data Centre (CCDC).
# 
# Full information about CCDC data access policies and citation 
# guidelines are available at http://www.ccdc.cam.ac.uk/access/V1 
# 
# Audit and citation data items may have been added by the CCDC. 
# Please retain this information to preserve the provenance of 
# this file and to allow appropriate attribution of the data. 
# 
#######################################################################

data_Mg_dmpu5_I2
_database_code_depnum_ccdc_archive 'CCDC 2206123'
loop_
_audit_author_name
_audit_author_address
'Lars Eriksson'
;Stockholm University
Sweden
;
_audit_update_record             
;
2022-09-08 deposited with the CCDC.	2023-12-13 downloaded from the CCDC.
;

_audit_creation_method           SHELXL-2018/3
_shelx_SHELXL_version_number     2018/3
_chemical_name_systematic        ?
_chemical_name_common            ?
_chemical_melting_point          ?
_chemical_formula_moiety         'C30 H60 Mg N10 O5, 2(I)'
_chemical_formula_sum            'C30 H60 I2 Mg N10 O5'
_chemical_formula_weight         918.99

loop_
_atom_type_symbol
_atom_type_description
_atom_type_scat_dispersion_real
_atom_type_scat_dispersion_imag
_atom_type_scat_source
C C 0.0181 0.0091 'International Tables Vol C Tables 4.2.6.8 and 6.1.1.4'
H H 0.0000 0.0000 'International Tables Vol C Tables 4.2.6.8 and 6.1.1.4'
I I -0.3257 6.8362 'International Tables Vol C Tables 4.2.6.8 and 6.1.1.4'
Mg Mg 0.1719 0.1771 'International Tables Vol C Tables 4.2.6.8 and 6.1.1.4'
N N 0.0311 0.0180 'International Tables Vol C Tables 4.2.6.8 and 6.1.1.4'
O O 0.0492 0.0322 'International Tables Vol C Tables 4.2.6.8 and 6.1.1.4'

_space_group_crystal_system      monoclinic
_space_group_IT_number           14
_space_group_name_H-M_alt        'P 21/c'
_space_group_name_Hall           '-P 2ybc'

_shelx_space_group_comment       
;
The symmetry employed for this shelxl refinement is uniquely defined
by the following loop, which should always be used as a source of
symmetry information in preference to the above space-group names.
They are only intended as comments.
;

loop_
_space_group_symop_operation_xyz
'x, y, z'
'-x, y+1/2, -z+1/2'
'-x, -y, -z'
'x, -y-1/2, z-1/2'

_cell_length_a                   15.03480(19)
_cell_length_b                   20.2696(2)
_cell_length_c                   14.7659(2)
_cell_angle_alpha                90
_cell_angle_beta                 116.7976(17)
_cell_angle_gamma                90
_cell_volume                     4016.62(10)
_cell_formula_units_Z            4
_cell_measurement_reflns_used    20462
_cell_measurement_temperature    100(1)
_cell_measurement_theta_max      69.3860
_cell_measurement_theta_min      3.9450

_exptl_crystal_description       block
_exptl_crystal_colour            colourless
_exptl_crystal_density_meas      ?
_exptl_crystal_density_method    ?
_exptl_crystal_density_diffrn    1.520
_exptl_crystal_F_000             1872
_exptl_transmission_factor_min   ?
_exptl_transmission_factor_max   ?
_exptl_crystal_size_max          0.20
_exptl_crystal_size_mid          0.15
_exptl_crystal_size_min          0.10
_exptl_absorpt_coefficient_mu    12.846
_shelx_estimated_absorpt_T_min   ?
_shelx_estimated_absorpt_T_max   ?

_exptl_absorpt_correction_T_max  1.00000
_exptl_absorpt_correction_T_min  0.45329
_exptl_absorpt_correction_type   multi-scan
_exptl_absorpt_process_details   
;
CrysAlisPro, Agilent Technologies,
Version 1.171.37.33 (release 27-03-2014 CrysAlis171 .NET)
(compiled Mar 27 2014,17:12:48)
Empirical absorption correction using spherical harmonics,
 implemented in SCALE3 ABSPACK scaling algorithm.
Empirical absorption correction using spherical harmonics,
 implemented in SCALE3 ABSPACK scaling algorithm.
;
_exptl_absorpt_special_details   ?
_diffrn_ambient_temperature      100(2)
_diffrn_radiation_wavelength     1.54184
_diffrn_radiation_type           CuK\a
_diffrn_source                   'sealed X-ray tube'
_diffrn_source_type              'SuperNova (Cu) X-ray Source'
_diffrn_measurement_device       'four-circle diffractometer'
_diffrn_measurement_device_type  'SuperNova, Dual, Cu at zero, Eos'
_diffrn_measurement_method       '\w scans'
_diffrn_detector_area_resol_mean 16.0131
_diffrn_reflns_number            42715
_diffrn_reflns_av_unetI/netI     0.0237
_diffrn_reflns_av_R_equivalents  0.0392
_diffrn_reflns_limit_h_min       -18
_diffrn_reflns_limit_h_max       15
_diffrn_reflns_limit_k_min       -24
_diffrn_reflns_limit_k_max       24
_diffrn_reflns_limit_l_min       -17
_diffrn_reflns_limit_l_max       16
_diffrn_reflns_theta_min         3.293
_diffrn_reflns_theta_max         69.454
_diffrn_reflns_theta_full        67.684
_diffrn_measured_fraction_theta_max 0.995
_diffrn_measured_fraction_theta_full 1.000
_diffrn_reflns_Laue_measured_fraction_max 0.995
_diffrn_reflns_Laue_measured_fraction_full 1.000
_diffrn_reflns_point_group_measured_fraction_max 0.995
_diffrn_reflns_point_group_measured_fraction_full 1.000
_reflns_number_total             7489
_reflns_number_gt                7056
_reflns_threshold_expression     'I > 2\s(I)'
_reflns_Friedel_coverage         0.000
_reflns_Friedel_fraction_max     .
_reflns_Friedel_fraction_full    .

_reflns_special_details          
;
 Reflections were merged by SHELXL according to the crystal
 class for the calculation of statistics and refinement.
 
 _reflns_Friedel_fraction is defined as the number of unique
 Friedel pairs measured divided by the number that would be
 possible theoretically, ignoring centric projections and
 systematic absences.
;

_computing_cell_refinement       
;
CrysAlisPro, Agilent Technologies,
Version 1.171.37.33 (release 27-03-2014 CrysAlis171 .NET)
(compiled Mar 27 2014,17:12:48)
;
_computing_data_collection       
;
CrysAlisPro, Agilent Technologies,
Version 1.171.37.33 (release 27-03-2014 CrysAlis171 .NET)
(compiled Mar 27 2014,17:12:48)
;
_computing_data_reduction        
;
CrysAlisPro, Agilent Technologies,
Version 1.171.37.33 (release 27-03-2014 CrysAlis171 .NET)
(compiled Mar 27 2014,17:12:48)
;
_computing_structure_solution    'SHELXS-97(Sheldrick, 2008)'
_computing_structure_refinement  'SHELXL-2018/3 (Sheldrick, 2018)'
_computing_molecular_graphics    ?
_computing_publication_material  ?
_refine_special_details          ?
_refine_ls_structure_factor_coef Fsqd
_refine_ls_matrix_type           full
_refine_ls_weighting_scheme      calc
_refine_ls_weighting_details     
'w=1/[\s^2^(Fo^2^)+(0.0279P)^2^+3.4318P] where P=(Fo^2^+2Fc^2^)/3'
_atom_sites_solution_primary     direct
_atom_sites_solution_secondary   difmap
_atom_sites_solution_hydrogens   geom
_refine_ls_hydrogen_treatment    constr
_refine_ls_extinction_method     none
_refine_ls_extinction_coef       .
_refine_ls_number_reflns         7489
_refine_ls_number_parameters     443
_refine_ls_number_restraints     0
_refine_ls_R_factor_all          0.0244
_refine_ls_R_factor_gt           0.0224
_refine_ls_wR_factor_ref         0.0566
_refine_ls_wR_factor_gt          0.0556
_refine_ls_goodness_of_fit_ref   1.038
_refine_ls_restrained_S_all      1.038
_refine_ls_shift/su_max          0.004
_refine_ls_shift/su_mean         0.000

loop_
_atom_site_label
_atom_site_type_symbol
_atom_site_fract_x
_atom_site_fract_y
_atom_site_fract_z
_atom_site_U_iso_or_equiv
_atom_site_adp_type
_atom_site_occupancy
_atom_site_site_symmetry_order
_atom_site_calc_flag
_atom_site_refinement_flags_posn
_atom_site_refinement_flags_adp
_atom_site_refinement_flags_occupancy
_atom_site_disorder_assembly
_atom_site_disorder_group
I1 I 0.80336(2) 0.63528(2) 0.79908(2) 0.01387(5) Uani 1 1 d . . . . .
Mg1 Mg 0.75026(5) 0.51485(3) 0.23785(5) 0.00753(13) Uani 1 1 d . . . . .
O2 O 0.83153(12) 0.52515(8) 0.38704(12) 0.0163(3) Uani 1 1 d . . . . .
O3 O 0.65981(11) 0.58523(7) 0.15150(11) 0.0112(3) Uani 1 1 d . . . . .
O1 O 0.63541(11) 0.47956(8) 0.25944(13) 0.0150(3) Uani 1 1 d . . . . .
O5 O 0.76561(10) 0.42848(7) 0.18518(12) 0.0120(3) Uani 1 1 d . . . . .
O4 O 0.86185(11) 0.55286(7) 0.21229(12) 0.0128(3) Uani 1 1 d . . . . .
N6 N 0.63357(13) 0.69441(9) 0.11929(14) 0.0099(4) Uani 1 1 d . . . . .
N1 N 0.50778(13) 0.50056(9) 0.29726(15) 0.0124(4) Uani 1 1 d . . . . .
N9 N 0.69140(13) 0.37319(9) 0.03615(15) 0.0124(4) Uani 1 1 d . . . . .
N10 N 0.86273(13) 0.36557(9) 0.13914(14) 0.0112(4) Uani 1 1 d . . . . .
N2 N 0.58847(13) 0.39891(9) 0.33550(14) 0.0128(4) Uani 1 1 d . . . . .
N4 N 0.86975(14) 0.44204(10) 0.50091(15) 0.0176(4) Uani 1 1 d . . . . .
N5 N 0.64928(13) 0.62388(9) 0.00253(14) 0.0109(4) Uani 1 1 d . . . . .
C4 C 0.51991(17) 0.37202(11) 0.37174(18) 0.0144(4) Uani 1 1 d . . . . .
H4A H 0.555693 0.339944 0.426883 0.017 Uiso 1 1 calc R U . . .
H4B H 0.464921 0.348452 0.315663 0.017 Uiso 1 1 calc R U . . .
C1 C 0.57901(15) 0.46001(10) 0.29571(16) 0.0101(4) Uani 1 1 d . . . . .
N8 N 0.90609(14) 0.66042(9) 0.21698(15) 0.0141(4) Uani 1 1 d . . . . .
N3 N 0.77937(14) 0.53187(10) 0.50922(15) 0.0158(4) Uani 1 1 d . . . . .
C19 C 0.89946(14) 0.59781(11) 0.18232(16) 0.0101(4) Uani 1 1 d . . . . .
C16 C 0.60942(16) 0.75168(10) 0.05124(17) 0.0126(4) Uani 1 1 d . . . . .
H16A H 0.638216 0.792053 0.091639 0.015 Uiso 1 1 calc R U . . .
H16B H 0.536214 0.757271 0.014643 0.015 Uiso 1 1 calc R U . . .
C13 C 0.64797(14) 0.63291(10) 0.09255(16) 0.0082(4) Uani 1 1 d . . . . .
N7 N 0.93472(13) 0.58477(9) 0.11444(14) 0.0129(4) Uani 1 1 d . . . . .
C25 C 0.77268(15) 0.38964(10) 0.12233(17) 0.0087(4) Uani 1 1 d . . . . .
C21 C 0.95108(19) 0.70115(12) 0.0864(2) 0.0225(5) Uani 1 1 d . . . . .
H21A H 0.882409 0.704266 0.030775 0.027 Uiso 1 1 calc R U . . .
H21B H 0.992780 0.734217 0.073961 0.027 Uiso 1 1 calc R U . . .
C18 C 0.61936(16) 0.70432(11) 0.20960(17) 0.0129(4) Uani 1 1 d . . . . .
H18A H 0.654775 0.744239 0.244992 0.019 Uiso 1 1 calc R U . . .
H18B H 0.645619 0.666177 0.254726 0.019 Uiso 1 1 calc R U . . .
H18C H 0.548121 0.709210 0.189855 0.019 Uiso 1 1 calc R U . . .
C29 C 0.59326(15) 0.38415(12) 0.03090(19) 0.0170(5) Uani 1 1 d . . . . .
H29A H 0.569987 0.343367 0.048905 0.025 Uiso 1 1 calc R U . . .
H29B H 0.546299 0.397261 -0.038189 0.025 Uiso 1 1 calc R U . . .
H29C H 0.597589 0.419185 0.078456 0.025 Uiso 1 1 calc R U . . .
C5 C 0.48377(17) 0.56202(11) 0.24056(19) 0.0170(5) Uani 1 1 d . . . . .
H5A H 0.534761 0.571541 0.218296 0.026 Uiso 1 1 calc R U . . .
H5B H 0.481716 0.597959 0.283984 0.026 Uiso 1 1 calc R U . . .
H5C H 0.418628 0.558032 0.181169 0.026 Uiso 1 1 calc R U . . .
C30 C 0.94919(16) 0.38107(12) 0.23447(18) 0.0163(5) Uani 1 1 d . . . . .
H30A H 0.943562 0.426357 0.254539 0.024 Uiso 1 1 calc R U . . .
H30B H 1.009868 0.376848 0.225852 0.024 Uiso 1 1 calc R U . . .
H30C H 0.952331 0.350426 0.287168 0.024 Uiso 1 1 calc R U . . .
C7 C 0.82640(15) 0.50006(11) 0.46325(16) 0.0120(4) Uani 1 1 d . . . . .
C28 C 0.87294(17) 0.31311(12) 0.07650(18) 0.0175(5) Uani 1 1 d . . . . .
H28A H 0.863772 0.269624 0.101649 0.021 Uiso 1 1 calc R U . . .
H28B H 0.940538 0.314422 0.080742 0.021 Uiso 1 1 calc R U . . .
C15 C 0.65047(17) 0.74239(11) -0.02437(18) 0.0161(5) Uani 1 1 d . . . . .
H15A H 0.624650 0.777544 -0.076426 0.019 Uiso 1 1 calc R U . . .
H15B H 0.724048 0.745764 0.010769 0.019 Uiso 1 1 calc R U . . .
C8 C 0.76263(17) 0.50080(12) 0.58981(17) 0.0172(5) Uani 1 1 d . . . . .
H8A H 0.702728 0.472365 0.559517 0.021 Uiso 1 1 calc R U . . .
H8B H 0.751154 0.535188 0.630998 0.021 Uiso 1 1 calc R U . . .
C20 C 0.99194(17) 0.63296(12) 0.08872(19) 0.0189(5) Uani 1 1 d . . . . .
H20A H 0.987923 0.622298 0.021550 0.023 Uiso 1 1 calc R U . . .
H20B H 1.062829 0.631252 0.139679 0.023 Uiso 1 1 calc R U . . .
C2 C 0.43403(16) 0.47933(11) 0.33034(18) 0.0145(4) Uani 1 1 d . . . . .
H2A H 0.374344 0.461957 0.271576 0.017 Uiso 1 1 calc R U . . .
H2B H 0.413317 0.517525 0.358145 0.017 Uiso 1 1 calc R U . . .
C14 C 0.62032(16) 0.67572(11) -0.07472(17) 0.0138(4) Uani 1 1 d . . . . .
H14A H 0.547312 0.674564 -0.117723 0.017 Uiso 1 1 calc R U . . .
H14B H 0.653152 0.667999 -0.118744 0.017 Uiso 1 1 calc R U . . .
C17 C 0.65192(18) 0.55734(11) -0.03365(18) 0.0175(5) Uani 1 1 d . . . . .
H17A H 0.689937 0.528495 0.024333 0.026 Uiso 1 1 calc R U . . .
H17B H 0.683823 0.558281 -0.078692 0.026 Uiso 1 1 calc R U . . .
H17C H 0.583774 0.540522 -0.070920 0.026 Uiso 1 1 calc R U . . .
C10 C 0.87091(19) 0.41062(13) 0.59111(19) 0.0223(5) Uani 1 1 d . . . . .
H10A H 0.936485 0.389461 0.631219 0.027 Uiso 1 1 calc R U . . .
H10B H 0.819231 0.375806 0.569627 0.027 Uiso 1 1 calc R U . . .
C3 C 0.47754(17) 0.42647(12) 0.41052(18) 0.0160(5) Uani 1 1 d . . . . .
H3A H 0.425105 0.408470 0.426611 0.019 Uiso 1 1 calc R U . . .
H3B H 0.530754 0.445513 0.473325 0.019 Uiso 1 1 calc R U . . .
C22 C 0.9508(2) 0.71497(12) 0.18699(19) 0.0234(5) Uani 1 1 d . . . . .
H22A H 1.020056 0.721863 0.239816 0.028 Uiso 1 1 calc R U . . .
H22B H 0.912810 0.755926 0.181519 0.028 Uiso 1 1 calc R U . . .
C26 C 0.69415(17) 0.32366(11) -0.03506(17) 0.0156(5) Uani 1 1 d . . . . .
H26A H 0.642926 0.334239 -0.104588 0.019 Uiso 1 1 calc R U . . .
H26B H 0.678756 0.279633 -0.016695 0.019 Uiso 1 1 calc R U . . .
C9 C 0.85186(17) 0.46006(12) 0.65622(17) 0.0183(5) Uani 1 1 d . . . . .
H9A H 0.839370 0.436976 0.708473 0.022 Uiso 1 1 calc R U . . .
H9B H 0.910795 0.488891 0.690999 0.022 Uiso 1 1 calc R U . . .
C24 C 0.88271(16) 0.67558(12) 0.30046(18) 0.0162(5) Uani 1 1 d . . . . .
H24A H 0.864635 0.634877 0.324001 0.024 Uiso 1 1 calc R U . . .
H24B H 0.826738 0.706583 0.277094 0.024 Uiso 1 1 calc R U . . .
H24C H 0.941053 0.695455 0.356375 0.024 Uiso 1 1 calc R U . . .
C12 C 0.9204(2) 0.40633(15) 0.4518(2) 0.0295(6) Uani 1 1 d . . . . .
H12A H 0.896206 0.422040 0.381943 0.044 Uiso 1 1 calc R U . . .
H12B H 0.906605 0.359042 0.451357 0.044 Uiso 1 1 calc R U . . .
H12C H 0.992337 0.413909 0.489225 0.044 Uiso 1 1 calc R U . . .
C27 C 0.79564(17) 0.32224(12) -0.03256(18) 0.0188(5) Uani 1 1 d . . . . .
H27A H 0.807786 0.364068 -0.059799 0.023 Uiso 1 1 calc R U . . .
H27B H 0.799428 0.285445 -0.074771 0.023 Uiso 1 1 calc R U . . .
C11 C 0.7322(2) 0.59534(13) 0.4718(2) 0.0255(6) Uani 1 1 d . . . . .
H11A H 0.759859 0.615314 0.429552 0.038 Uiso 1 1 calc R U . . .
H11B H 0.744661 0.624420 0.529343 0.038 Uiso 1 1 calc R U . . .
H11C H 0.660246 0.589118 0.431331 0.038 Uiso 1 1 calc R U . . .
C23 C 0.92896(18) 0.51854(12) 0.07467(19) 0.0181(5) Uani 1 1 d . . . . .
H23A H 0.994905 0.497857 0.107403 0.027 Uiso 1 1 calc R U . . .
H23B H 0.906418 0.520728 0.001263 0.027 Uiso 1 1 calc R U . . .
H23C H 0.881651 0.492341 0.088489 0.027 Uiso 1 1 calc R U . . .
C6 C 0.65751(17) 0.35157(11) 0.32736(19) 0.0172(5) Uani 1 1 d . . . . .
H6A H 0.702720 0.335041 0.395035 0.026 Uiso 1 1 calc R U . . .
H6B H 0.696261 0.373203 0.297374 0.026 Uiso 1 1 calc R U . . .
H6C H 0.619961 0.314654 0.284205 0.026 Uiso 1 1 calc R U . . .
I2 I 0.68077(2) 0.30734(2) 0.66541(2) 0.02447(5) Uani 1 1 d . . . . .

loop_
_atom_site_aniso_label
_atom_site_aniso_U_11
_atom_site_aniso_U_22
_atom_site_aniso_U_33
_atom_site_aniso_U_23
_atom_site_aniso_U_13
_atom_site_aniso_U_12
I1 0.01033(7) 0.01656(8) 0.01720(8) -0.00120(5) 0.00840(6) -0.00049(5)
Mg1 0.0085(3) 0.0073(3) 0.0107(3) 0.0008(3) 0.0078(3) 0.0012(2)
O2 0.0186(8) 0.0224(9) 0.0107(8) 0.0009(6) 0.0092(7) -0.0032(6)
O3 0.0125(7) 0.0094(7) 0.0149(8) 0.0039(6) 0.0091(6) 0.0036(6)
O1 0.0162(8) 0.0137(8) 0.0245(9) 0.0030(6) 0.0176(7) -0.0003(6)
O5 0.0114(7) 0.0100(7) 0.0183(8) -0.0032(6) 0.0101(6) 0.0004(6)
O4 0.0135(7) 0.0122(7) 0.0197(8) -0.0009(6) 0.0136(7) -0.0030(6)
N6 0.0115(8) 0.0098(9) 0.0108(9) 0.0006(7) 0.0071(7) 0.0004(7)
N1 0.0146(9) 0.0105(9) 0.0195(10) 0.0016(7) 0.0143(8) -0.0008(7)
N9 0.0097(9) 0.0136(9) 0.0171(10) -0.0017(7) 0.0088(8) -0.0007(7)
N10 0.0085(8) 0.0127(9) 0.0152(9) -0.0032(7) 0.0080(8) 0.0016(7)
N2 0.0156(9) 0.0115(9) 0.0170(10) 0.0014(7) 0.0125(8) 0.0000(7)
N4 0.0178(9) 0.0230(11) 0.0132(10) 0.0028(8) 0.0082(8) 0.0098(8)
N5 0.0132(9) 0.0094(9) 0.0122(9) 0.0006(7) 0.0075(7) 0.0013(7)
C4 0.0179(11) 0.0133(11) 0.0168(11) 0.0021(9) 0.0119(10) -0.0050(8)
C1 0.0109(9) 0.0102(10) 0.0109(10) -0.0018(8) 0.0065(8) -0.0025(8)
N8 0.0165(9) 0.0123(9) 0.0156(10) -0.0014(8) 0.0092(8) -0.0030(7)
N3 0.0226(10) 0.0158(10) 0.0130(9) 0.0040(8) 0.0116(8) 0.0066(8)
C19 0.0047(9) 0.0133(10) 0.0118(10) 0.0016(8) 0.0034(8) 0.0004(8)
C16 0.0164(10) 0.0078(10) 0.0144(11) 0.0016(8) 0.0075(9) 0.0021(8)
C13 0.0022(9) 0.0109(10) 0.0123(10) 0.0017(8) 0.0040(8) 0.0003(7)
N7 0.0128(9) 0.0148(9) 0.0164(10) 0.0004(8) 0.0113(8) -0.0015(7)
C25 0.0100(9) 0.0045(9) 0.0160(11) 0.0006(8) 0.0099(9) -0.0004(7)
C21 0.0275(13) 0.0213(13) 0.0201(13) 0.0050(10) 0.0118(11) -0.0084(10)
C18 0.0160(10) 0.0125(11) 0.0140(11) -0.0012(8) 0.0102(9) 0.0003(8)
C29 0.0051(10) 0.0241(12) 0.0219(12) -0.0002(10) 0.0062(9) -0.0012(8)
C5 0.0188(11) 0.0131(11) 0.0265(13) 0.0025(9) 0.0168(10) 0.0013(9)
C30 0.0103(10) 0.0217(12) 0.0178(12) -0.0018(9) 0.0073(9) 0.0037(9)
C7 0.0086(9) 0.0169(11) 0.0100(10) -0.0025(9) 0.0038(8) -0.0015(8)
C28 0.0182(11) 0.0193(12) 0.0188(12) -0.0035(9) 0.0117(10) 0.0067(9)
C15 0.0201(11) 0.0125(11) 0.0208(12) 0.0054(9) 0.0138(10) -0.0003(9)
C8 0.0204(11) 0.0232(12) 0.0128(11) -0.0008(9) 0.0119(10) 0.0011(9)
C20 0.0148(11) 0.0270(13) 0.0196(12) 0.0063(10) 0.0119(10) -0.0043(9)
C2 0.0142(10) 0.0171(11) 0.0199(12) -0.0024(9) 0.0144(9) -0.0027(8)
C14 0.0174(11) 0.0140(11) 0.0145(11) 0.0038(9) 0.0111(9) 0.0031(8)
C17 0.0233(12) 0.0140(11) 0.0183(12) -0.0027(9) 0.0121(10) 0.0025(9)
C10 0.0269(13) 0.0229(13) 0.0175(12) 0.0079(10) 0.0104(11) 0.0113(10)
C3 0.0180(11) 0.0214(12) 0.0163(11) -0.0013(9) 0.0145(10) -0.0050(9)
C22 0.0317(13) 0.0151(12) 0.0218(13) -0.0004(10) 0.0105(11) -0.0109(10)
C26 0.0194(11) 0.0146(11) 0.0132(11) -0.0030(9) 0.0076(9) -0.0009(9)
C9 0.0212(11) 0.0232(13) 0.0092(11) 0.0023(9) 0.0055(9) -0.0010(10)
C24 0.0154(11) 0.0167(11) 0.0183(12) -0.0046(9) 0.0090(10) 0.0008(9)
C12 0.0307(14) 0.0391(16) 0.0220(13) 0.0048(12) 0.0148(12) 0.0217(12)
C27 0.0224(12) 0.0215(12) 0.0170(12) -0.0031(10) 0.0127(10) 0.0016(9)
C11 0.0394(15) 0.0182(13) 0.0203(13) 0.0025(10) 0.0147(12) 0.0135(11)
C23 0.0214(11) 0.0197(12) 0.0208(12) -0.0007(10) 0.0162(10) 0.0024(9)
C6 0.0171(11) 0.0138(11) 0.0249(13) 0.0034(9) 0.0131(10) 0.0038(9)
I2 0.03581(10) 0.02358(9) 0.01601(8) -0.00252(6) 0.01345(7) -0.00581(6)

_geom_special_details            
;
 All esds (except the esd in the dihedral angle between two l.s. planes)
 are estimated using the full covariance matrix.  The cell esds are taken
 into account individually in the estimation of esds in distances, angles
 and torsion angles; correlations between esds in cell parameters are only
 used when they are defined by crystal symmetry.  An approximate (isotropic)
 treatment of cell esds is used for estimating esds involving l.s. planes.
;

loop_
_geom_bond_atom_site_label_1
_geom_bond_atom_site_label_2
_geom_bond_distance
_geom_bond_site_symmetry_2
_geom_bond_publ_flag
Mg1 O5 1.9711(16) . ?
Mg1 O3 1.9865(16) . ?
Mg1 O2 1.9907(17) . ?
Mg1 O1 2.0227(16) . ?
Mg1 O4 2.0302(15) . ?
O2 C7 1.269(3) . ?
O3 C13 1.258(3) . ?
O1 C1 1.254(3) . ?
O5 C25 1.257(3) . ?
O4 C19 1.254(3) . ?
N6 C13 1.354(3) . ?
N6 C18 1.456(3) . ?
N6 C16 1.470(3) . ?
N1 C1 1.358(3) . ?
N1 C5 1.453(3) . ?
N1 C2 1.463(3) . ?
N9 C25 1.350(3) . ?
N9 C29 1.459(3) . ?
N9 C26 1.468(3) . ?
N10 C25 1.353(3) . ?
N10 C30 1.456(3) . ?
N10 C28 1.462(3) . ?
N2 C1 1.351(3) . ?
N2 C6 1.458(3) . ?
N2 C4 1.464(3) . ?
N4 C7 1.338(3) . ?
N4 C12 1.458(3) . ?
N4 C10 1.469(3) . ?
N5 C13 1.351(3) . ?
N5 C17 1.458(3) . ?
N5 C14 1.465(3) . ?
C4 C3 1.510(3) . ?
C4 H4A 0.9900 . ?
C4 H4B 0.9900 . ?
N8 C19 1.355(3) . ?
N8 C24 1.459(3) . ?
N8 C22 1.462(3) . ?
N3 C7 1.345(3) . ?
N3 C11 1.453(3) . ?
N3 C8 1.465(3) . ?
C19 N7 1.354(3) . ?
C16 C15 1.511(3) . ?
C16 H16A 0.9900 . ?
C16 H16B 0.9900 . ?
N7 C23 1.452(3) . ?
N7 C20 1.460(3) . ?
C21 C20 1.507(4) . ?
C21 C22 1.513(4) . ?
C21 H21A 0.9900 . ?
C21 H21B 0.9900 . ?
C18 H18A 0.9800 . ?
C18 H18B 0.9800 . ?
C18 H18C 0.9800 . ?
C29 H29A 0.9800 . ?
C29 H29B 0.9800 . ?
C29 H29C 0.9800 . ?
C5 H5A 0.9800 . ?
C5 H5B 0.9800 . ?
C5 H5C 0.9800 . ?
C30 H30A 0.9800 . ?
C30 H30B 0.9800 . ?
C30 H30C 0.9800 . ?
C28 C27 1.513(3) . ?
C28 H28A 0.9900 . ?
C28 H28B 0.9900 . ?
C15 C14 1.510(3) . ?
C15 H15A 0.9900 . ?
C15 H15B 0.9900 . ?
C8 C9 1.502(3) . ?
C8 H8A 0.9900 . ?
C8 H8B 0.9900 . ?
C20 H20A 0.9900 . ?
C20 H20B 0.9900 . ?
C2 C3 1.510(3) . ?
C2 H2A 0.9900 . ?
C2 H2B 0.9900 . ?
C14 H14A 0.9900 . ?
C14 H14B 0.9900 . ?
C17 H17A 0.9800 . ?
C17 H17B 0.9800 . ?
C17 H17C 0.9800 . ?
C10 C9 1.503(3) . ?
C10 H10A 0.9900 . ?
C10 H10B 0.9900 . ?
C3 H3A 0.9900 . ?
C3 H3B 0.9900 . ?
C22 H22A 0.9900 . ?
C22 H22B 0.9900 . ?
C26 C27 1.510(3) . ?
C26 H26A 0.9900 . ?
C26 H26B 0.9900 . ?
C9 H9A 0.9900 . ?
C9 H9B 0.9900 . ?
C24 H24A 0.9800 . ?
C24 H24B 0.9800 . ?
C24 H24C 0.9800 . ?
C12 H12A 0.9800 . ?
C12 H12B 0.9800 . ?
C12 H12C 0.9800 . ?
C27 H27A 0.9900 . ?
C27 H27B 0.9900 . ?
C11 H11A 0.9800 . ?
C11 H11B 0.9800 . ?
C11 H11C 0.9800 . ?
C23 H23A 0.9800 . ?
C23 H23B 0.9800 . ?
C23 H23C 0.9800 . ?
C6 H6A 0.9800 . ?
C6 H6B 0.9800 . ?
C6 H6C 0.9800 . ?

loop_
_geom_angle_atom_site_label_1
_geom_angle_atom_site_label_2
_geom_angle_atom_site_label_3
_geom_angle
_geom_angle_site_symmetry_1
_geom_angle_site_symmetry_3
_geom_angle_publ_flag
O5 Mg1 O3 123.55(7) . . ?
O5 Mg1 O2 114.02(7) . . ?
O3 Mg1 O2 122.41(7) . . ?
O5 Mg1 O1 90.47(7) . . ?
O3 Mg1 O1 88.23(7) . . ?
O2 Mg1 O1 90.25(7) . . ?
O5 Mg1 O4 90.58(6) . . ?
O3 Mg1 O4 89.55(7) . . ?
O2 Mg1 O4 91.12(7) . . ?
O1 Mg1 O4 177.77(7) . . ?
C7 O2 Mg1 133.41(14) . . ?
C13 O3 Mg1 146.91(13) . . ?
C1 O1 Mg1 165.65(16) . . ?
C25 O5 Mg1 155.66(15) . . ?
C19 O4 Mg1 152.08(14) . . ?
C13 N6 C18 120.17(18) . . ?
C13 N6 C16 123.39(18) . . ?
C18 N6 C16 115.10(17) . . ?
C1 N1 C5 120.15(18) . . ?
C1 N1 C2 123.33(18) . . ?
C5 N1 C2 114.56(17) . . ?
C25 N9 C29 118.46(18) . . ?
C25 N9 C26 122.57(18) . . ?
C29 N9 C26 114.86(18) . . ?
C25 N10 C30 118.88(18) . . ?
C25 N10 C28 121.88(18) . . ?
C30 N10 C28 117.77(17) . . ?
C1 N2 C6 120.46(18) . . ?
C1 N2 C4 123.16(18) . . ?
C6 N2 C4 115.47(18) . . ?
C7 N4 C12 119.7(2) . . ?
C7 N4 C10 124.21(19) . . ?
C12 N4 C10 116.1(2) . . ?
C13 N5 C17 120.06(18) . . ?
C13 N5 C14 122.54(18) . . ?
C17 N5 C14 115.20(18) . . ?
N2 C4 C3 110.69(18) . . ?
N2 C4 H4A 109.5 . . ?
C3 C4 H4A 109.5 . . ?
N2 C4 H4B 109.5 . . ?
C3 C4 H4B 109.5 . . ?
H4A C4 H4B 108.1 . . ?
O1 C1 N2 121.11(19) . . ?
O1 C1 N1 120.40(19) . . ?
N2 C1 N1 118.48(18) . . ?
C19 N8 C24 120.77(19) . . ?
C19 N8 C22 124.01(19) . . ?
C24 N8 C22 114.53(19) . . ?
C7 N3 C11 120.7(2) . . ?
C7 N3 C8 121.73(19) . . ?
C11 N3 C8 117.15(19) . . ?
O4 C19 N7 120.6(2) . . ?
O4 C19 N8 121.02(19) . . ?
N7 C19 N8 118.39(19) . . ?
N6 C16 C15 110.46(17) . . ?
N6 C16 H16A 109.6 . . ?
C15 C16 H16A 109.6 . . ?
N6 C16 H16B 109.6 . . ?
C15 C16 H16B 109.6 . . ?
H16A C16 H16B 108.1 . . ?
O3 C13 N5 121.09(19) . . ?
O3 C13 N6 119.78(19) . . ?
N5 C13 N6 119.13(18) . . ?
C19 N7 C23 120.51(18) . . ?
C19 N7 C20 122.34(19) . . ?
C23 N7 C20 116.61(18) . . ?
O5 C25 N9 120.57(18) . . ?
O5 C25 N10 120.07(19) . . ?
N9 C25 N10 119.32(19) . . ?
C20 C21 C22 109.2(2) . . ?
C20 C21 H21A 109.8 . . ?
C22 C21 H21A 109.8 . . ?
C20 C21 H21B 109.8 . . ?
C22 C21 H21B 109.8 . . ?
H21A C21 H21B 108.3 . . ?
N6 C18 H18A 109.5 . . ?
N6 C18 H18B 109.5 . . ?
H18A C18 H18B 109.5 . . ?
N6 C18 H18C 109.5 . . ?
H18A C18 H18C 109.5 . . ?
H18B C18 H18C 109.5 . . ?
N9 C29 H29A 109.5 . . ?
N9 C29 H29B 109.5 . . ?
H29A C29 H29B 109.5 . . ?
N9 C29 H29C 109.5 . . ?
H29A C29 H29C 109.5 . . ?
H29B C29 H29C 109.5 . . ?
N1 C5 H5A 109.5 . . ?
N1 C5 H5B 109.5 . . ?
H5A C5 H5B 109.5 . . ?
N1 C5 H5C 109.5 . . ?
H5A C5 H5C 109.5 . . ?
H5B C5 H5C 109.5 . . ?
N10 C30 H30A 109.5 . . ?
N10 C30 H30B 109.5 . . ?
H30A C30 H30B 109.5 . . ?
N10 C30 H30C 109.5 . . ?
H30A C30 H30C 109.5 . . ?
H30B C30 H30C 109.5 . . ?
O2 C7 N4 120.5(2) . . ?
O2 C7 N3 120.8(2) . . ?
N4 C7 N3 118.7(2) . . ?
N10 C28 C27 109.57(18) . . ?
N10 C28 H28A 109.8 . . ?
C27 C28 H28A 109.8 . . ?
N10 C28 H28B 109.8 . . ?
C27 C28 H28B 109.8 . . ?
H28A C28 H28B 108.2 . . ?
C14 C15 C16 110.07(18) . . ?
C14 C15 H15A 109.6 . . ?
C16 C15 H15A 109.6 . . ?
C14 C15 H15B 109.6 . . ?
C16 C15 H15B 109.6 . . ?
H15A C15 H15B 108.2 . . ?
N3 C8 C9 109.67(18) . . ?
N3 C8 H8A 109.7 . . ?
C9 C8 H8A 109.7 . . ?
N3 C8 H8B 109.7 . . ?
C9 C8 H8B 109.7 . . ?
H8A C8 H8B 108.2 . . ?
N7 C20 C21 109.72(19) . . ?
N7 C20 H20A 109.7 . . ?
C21 C20 H20A 109.7 . . ?
N7 C20 H20B 109.7 . . ?
C21 C20 H20B 109.7 . . ?
H20A C20 H20B 108.2 . . ?
N1 C2 C3 110.17(18) . . ?
N1 C2 H2A 109.6 . . ?
C3 C2 H2A 109.6 . . ?
N1 C2 H2B 109.6 . . ?
C3 C2 H2B 109.6 . . ?
H2A C2 H2B 108.1 . . ?
N5 C14 C15 109.91(18) . . ?
N5 C14 H14A 109.7 . . ?
C15 C14 H14A 109.7 . . ?
N5 C14 H14B 109.7 . . ?
C15 C14 H14B 109.7 . . ?
H14A C14 H14B 108.2 . . ?
N5 C17 H17A 109.5 . . ?
N5 C17 H17B 109.5 . . ?
H17A C17 H17B 109.5 . . ?
N5 C17 H17C 109.5 . . ?
H17A C17 H17C 109.5 . . ?
H17B C17 H17C 109.5 . . ?
N4 C10 C9 111.3(2) . . ?
N4 C10 H10A 109.4 . . ?
C9 C10 H10A 109.4 . . ?
N4 C10 H10B 109.4 . . ?
C9 C10 H10B 109.4 . . ?
H10A C10 H10B 108.0 . . ?
C2 C3 C4 109.22(18) . . ?
C2 C3 H3A 109.8 . . ?
C4 C3 H3A 109.8 . . ?
C2 C3 H3B 109.8 . . ?
C4 C3 H3B 109.8 . . ?
H3A C3 H3B 108.3 . . ?
N8 C22 C21 111.2(2) . . ?
N8 C22 H22A 109.4 . . ?
C21 C22 H22A 109.4 . . ?
N8 C22 H22B 109.4 . . ?
C21 C22 H22B 109.4 . . ?
H22A C22 H22B 108.0 . . ?
N9 C26 C27 110.49(18) . . ?
N9 C26 H26A 109.6 . . ?
C27 C26 H26A 109.6 . . ?
N9 C26 H26B 109.6 . . ?
C27 C26 H26B 109.6 . . ?
H26A C26 H26B 108.1 . . ?
C8 C9 C10 108.70(19) . . ?
C8 C9 H9A 109.9 . . ?
C10 C9 H9A 109.9 . . ?
C8 C9 H9B 109.9 . . ?
C10 C9 H9B 109.9 . . ?
H9A C9 H9B 108.3 . . ?
N8 C24 H24A 109.5 . . ?
N8 C24 H24B 109.5 . . ?
H24A C24 H24B 109.5 . . ?
N8 C24 H24C 109.5 . . ?
H24A C24 H24C 109.5 . . ?
H24B C24 H24C 109.5 . . ?
N4 C12 H12A 109.5 . . ?
N4 C12 H12B 109.5 . . ?
H12A C12 H12B 109.5 . . ?
N4 C12 H12C 109.5 . . ?
H12A C12 H12C 109.5 . . ?
H12B C12 H12C 109.5 . . ?
C26 C27 C28 108.13(19) . . ?
C26 C27 H27A 110.1 . . ?
C28 C27 H27A 110.1 . . ?
C26 C27 H27B 110.1 . . ?
C28 C27 H27B 110.1 . . ?
H27A C27 H27B 108.4 . . ?
N3 C11 H11A 109.5 . . ?
N3 C11 H11B 109.5 . . ?
H11A C11 H11B 109.5 . . ?
N3 C11 H11C 109.5 . . ?
H11A C11 H11C 109.5 . . ?
H11B C11 H11C 109.5 . . ?
N7 C23 H23A 109.5 . . ?
N7 C23 H23B 109.5 . . ?
H23A C23 H23B 109.5 . . ?
N7 C23 H23C 109.5 . . ?
H23A C23 H23C 109.5 . . ?
H23B C23 H23C 109.5 . . ?
N2 C6 H6A 109.5 . . ?
N2 C6 H6B 109.5 . . ?
H6A C6 H6B 109.5 . . ?
N2 C6 H6C 109.5 . . ?
H6A C6 H6C 109.5 . . ?
H6B C6 H6C 109.5 . . ?

loop_
_geom_torsion_atom_site_label_1
_geom_torsion_atom_site_label_2
_geom_torsion_atom_site_label_3
_geom_torsion_atom_site_label_4
_geom_torsion
_geom_torsion_site_symmetry_1
_geom_torsion_site_symmetry_2
_geom_torsion_site_symmetry_3
_geom_torsion_site_symmetry_4
_geom_torsion_publ_flag
C1 N2 C4 C3 -30.0(3) . . . . ?
C6 N2 C4 C3 160.9(2) . . . . ?
Mg1 O1 C1 N2 -79.8(6) . . . . ?
Mg1 O1 C1 N1 99.1(6) . . . . ?
C6 N2 C1 O1 -6.7(3) . . . . ?
C4 N2 C1 O1 -175.3(2) . . . . ?
C6 N2 C1 N1 174.4(2) . . . . ?
C4 N2 C1 N1 5.8(3) . . . . ?
C5 N1 C1 O1 11.4(3) . . . . ?
C2 N1 C1 O1 174.6(2) . . . . ?
C5 N1 C1 N2 -169.6(2) . . . . ?
C2 N1 C1 N2 -6.5(3) . . . . ?
Mg1 O4 C19 N7 -127.6(3) . . . . ?
Mg1 O4 C19 N8 52.6(4) . . . . ?
C24 N8 C19 O4 8.7(3) . . . . ?
C22 N8 C19 O4 178.7(2) . . . . ?
C24 N8 C19 N7 -171.16(19) . . . . ?
C22 N8 C19 N7 -1.1(3) . . . . ?
C13 N6 C16 C15 -27.4(3) . . . . ?
C18 N6 C16 C15 165.83(18) . . . . ?
Mg1 O3 C13 N5 63.6(3) . . . . ?
Mg1 O3 C13 N6 -116.4(2) . . . . ?
C17 N5 C13 O3 7.8(3) . . . . ?
C14 N5 C13 O3 170.09(18) . . . . ?
C17 N5 C13 N6 -172.20(18) . . . . ?
C14 N5 C13 N6 -9.9(3) . . . . ?
C18 N6 C13 O3 -7.7(3) . . . . ?
C16 N6 C13 O3 -173.81(18) . . . . ?
C18 N6 C13 N5 172.29(18) . . . . ?
C16 N6 C13 N5 6.1(3) . . . . ?
O4 C19 N7 C23 0.4(3) . . . . ?
N8 C19 N7 C23 -179.73(19) . . . . ?
O4 C19 N7 C20 -170.84(19) . . . . ?
N8 C19 N7 C20 9.0(3) . . . . ?
Mg1 O5 C25 N9 -75.4(4) . . . . ?
Mg1 O5 C25 N10 102.5(4) . . . . ?
C29 N9 C25 O5 -18.4(3) . . . . ?
C26 N9 C25 O5 -174.42(19) . . . . ?
C29 N9 C25 N10 163.70(19) . . . . ?
C26 N9 C25 N10 7.7(3) . . . . ?
C30 N10 C25 O5 4.9(3) . . . . ?
C28 N10 C25 O5 170.8(2) . . . . ?
C30 N10 C25 N9 -177.12(19) . . . . ?
C28 N10 C25 N9 -11.2(3) . . . . ?
Mg1 O2 C7 N4 86.3(3) . . . . ?
Mg1 O2 C7 N3 -95.3(3) . . . . ?
C12 N4 C7 O2 -2.1(3) . . . . ?
C10 N4 C7 O2 177.5(2) . . . . ?
C12 N4 C7 N3 179.4(2) . . . . ?
C10 N4 C7 N3 -1.0(3) . . . . ?
C11 N3 C7 O2 0.8(3) . . . . ?
C8 N3 C7 O2 173.0(2) . . . . ?
C11 N3 C7 N4 179.3(2) . . . . ?
C8 N3 C7 N4 -8.6(3) . . . . ?
C25 N10 C28 C27 36.7(3) . . . . ?
C30 N10 C28 C27 -157.2(2) . . . . ?
N6 C16 C15 C14 50.2(2) . . . . ?
C7 N3 C8 C9 38.3(3) . . . . ?
C11 N3 C8 C9 -149.3(2) . . . . ?
C19 N7 C20 C21 -37.1(3) . . . . ?
C23 N7 C20 C21 151.3(2) . . . . ?
C22 C21 C20 N7 55.4(3) . . . . ?
C1 N1 C2 C3 31.1(3) . . . . ?
C5 N1 C2 C3 -164.93(19) . . . . ?
C13 N5 C14 C15 34.3(3) . . . . ?
C17 N5 C14 C15 -162.55(18) . . . . ?
C16 C15 C14 N5 -53.5(2) . . . . ?
C7 N4 C10 C9 -20.5(3) . . . . ?
C12 N4 C10 C9 159.2(2) . . . . ?
N1 C2 C3 C4 -52.7(2) . . . . ?
N2 C4 C3 C2 52.4(2) . . . . ?
C19 N8 C22 C21 22.4(3) . . . . ?
C24 N8 C22 C21 -167.0(2) . . . . ?
C20 C21 C22 N8 -48.7(3) . . . . ?
C25 N9 C26 C27 -30.2(3) . . . . ?
C29 N9 C26 C27 172.98(19) . . . . ?
N3 C8 C9 C10 -56.4(3) . . . . ?
N4 C10 C9 C8 48.2(3) . . . . ?
N9 C26 C27 C28 53.4(3) . . . . ?
N10 C28 C27 C26 -56.4(2) . . . . ?

_refine_diff_density_max         1.227
_refine_diff_density_min         -0.590
_refine_diff_density_rms         0.069

_shelx_res_file                  
;
TITL MgI2_dmpu in P21/c #14
    r.res
    created by SHELXL-2018/3 at 16:33:35 on 08-Sep-2022
CELL 1.54184 15.034801 20.269592 14.765887 90 116.7976 90
ZERR 4 0.000189 0.0002 0.0002 0 0.0017 0
LATT 1
SYMM -X,0.5+Y,0.5-Z
SFAC C H I Mg N O
UNIT 120 240 8 4 40 20

L.S. 20
PLAN  2
TEMP -173
BOND $H
HTAB
CONF
fmap 2
acta
list 4

WGHT    0.027900    3.431800
FVAR       2.00808
I1    3    0.803364    0.635275    0.799083    11.00000    0.01033    0.01656 =
         0.01720   -0.00120    0.00840   -0.00049
MG1   4    0.750256    0.514852    0.237847    11.00000    0.00849    0.00732 =
         0.01071    0.00080    0.00779    0.00124
O2    6    0.831532    0.525152    0.387044    11.00000    0.01862    0.02244 =
         0.01069    0.00094    0.00917   -0.00324
O3    6    0.659809    0.585226    0.151497    11.00000    0.01249    0.00944 =
         0.01492    0.00392    0.00909    0.00365
O1    6    0.635409    0.479560    0.259436    11.00000    0.01616    0.01374 =
         0.02454    0.00304    0.01758   -0.00034
O5    6    0.765612    0.428476    0.185182    11.00000    0.01141    0.01000 =
         0.01833   -0.00320    0.01010    0.00042
O4    6    0.861846    0.552858    0.212290    11.00000    0.01352    0.01218 =
         0.01973   -0.00086    0.01359   -0.00296
N6    5    0.633570    0.694415    0.119293    11.00000    0.01146    0.00982 =
         0.01080    0.00059    0.00713    0.00039
N1    5    0.507783    0.500562    0.297256    11.00000    0.01460    0.01050 =
         0.01952    0.00157    0.01430   -0.00075
N9    5    0.691397    0.373192    0.036154    11.00000    0.00970    0.01363 =
         0.01706   -0.00174    0.00884   -0.00069
N10   5    0.862726    0.365566    0.139136    11.00000    0.00854    0.01269 =
         0.01521   -0.00317    0.00797    0.00158
N2    5    0.588466    0.398906    0.335502    11.00000    0.01564    0.01150 =
         0.01705    0.00142    0.01252    0.00002
N4    5    0.869754    0.442045    0.500913    11.00000    0.01779    0.02303 =
         0.01322    0.00277    0.00817    0.00979
N5    5    0.649276    0.623879    0.002535    11.00000    0.01321    0.00937 =
         0.01221    0.00061    0.00749    0.00131
C4    1    0.519906    0.372020    0.371744    11.00000    0.01785    0.01330 =
         0.01679    0.00213    0.01194   -0.00505
AFIX  23
H4A   2    0.555693    0.339944    0.426883    11.00000   -1.20000
H4B   2    0.464921    0.348452    0.315663    11.00000   -1.20000
AFIX   0
C1    1    0.579009    0.460012    0.295710    11.00000    0.01093    0.01022 =
         0.01094   -0.00184    0.00647   -0.00255
N8    5    0.906089    0.660416    0.216976    11.00000    0.01650    0.01231 =
         0.01560   -0.00139    0.00922   -0.00303
N3    5    0.779369    0.531866    0.509224    11.00000    0.02261    0.01581 =
         0.01305    0.00395    0.01163    0.00655
C19   1    0.899457    0.597807    0.182316    11.00000    0.00473    0.01331 =
         0.01176    0.00156    0.00336    0.00037
C16   1    0.609424    0.751679    0.051242    11.00000    0.01640    0.00779 =
         0.01437    0.00159    0.00751    0.00209
AFIX  23
H16A  2    0.638216    0.792053    0.091639    11.00000   -1.20000
H16B  2    0.536214    0.757271    0.014643    11.00000   -1.20000
AFIX   0
C13   1    0.647968    0.632907    0.092552    11.00000    0.00217    0.01091 =
         0.01231    0.00165    0.00401    0.00031
N7    5    0.934724    0.584769    0.114443    11.00000    0.01284    0.01480 =
         0.01640    0.00041    0.01128   -0.00152
C25   1    0.772679    0.389645    0.122328    11.00000    0.00999    0.00455 =
         0.01601    0.00057    0.00988   -0.00037
C21   1    0.951079    0.701151    0.086418    11.00000    0.02748    0.02125 =
         0.02013    0.00502    0.01183   -0.00843
AFIX  23
H21A  2    0.882409    0.704266    0.030775    11.00000   -1.20000
H21B  2    0.992780    0.734217    0.073961    11.00000   -1.20000
AFIX   0
C18   1    0.619359    0.704320    0.209602    11.00000    0.01603    0.01251 =
         0.01404   -0.00116    0.01022    0.00028
AFIX 137
H18A  2    0.654775    0.744239    0.244992    11.00000   -1.50000
H18B  2    0.645619    0.666177    0.254726    11.00000   -1.50000
H18C  2    0.548121    0.709210    0.189855    11.00000   -1.50000
AFIX   0
C29   1    0.593262    0.384151    0.030900    11.00000    0.00513    0.02409 =
         0.02191   -0.00015    0.00624   -0.00117
AFIX 137
H29A  2    0.569987    0.343367    0.048905    11.00000   -1.50000
H29B  2    0.546299    0.397261   -0.038189    11.00000   -1.50000
H29C  2    0.597589    0.419185    0.078456    11.00000   -1.50000
AFIX   0
C5    1    0.483768    0.562024    0.240564    11.00000    0.01881    0.01308 =
         0.02654    0.00254    0.01678    0.00129
AFIX 137
H5A   2    0.534761    0.571541    0.218296    11.00000   -1.50000
H5B   2    0.481716    0.597959    0.283984    11.00000   -1.50000
H5C   2    0.418628    0.558032    0.181169    11.00000   -1.50000
AFIX   0
C30   1    0.949189    0.381066    0.234466    11.00000    0.01033    0.02173 =
         0.01781   -0.00176    0.00729    0.00369
AFIX 137
H30A  2    0.943562    0.426357    0.254539    11.00000   -1.50000
H30B  2    1.009868    0.376848    0.225852    11.00000   -1.50000
H30C  2    0.952331    0.350426    0.287168    11.00000   -1.50000
AFIX   0
C7    1    0.826402    0.500062    0.463253    11.00000    0.00863    0.01690 =
         0.00999   -0.00253    0.00376   -0.00153
C28   1    0.872940    0.313111    0.076496    11.00000    0.01820    0.01934 =
         0.01877   -0.00349    0.01168    0.00675
AFIX  23
H28A  2    0.863772    0.269624    0.101649    11.00000   -1.20000
H28B  2    0.940538    0.314422    0.080742    11.00000   -1.20000
AFIX   0
C15   1    0.650469    0.742394   -0.024369    11.00000    0.02012    0.01250 =
         0.02082    0.00538    0.01380   -0.00029
AFIX  23
H15A  2    0.624650    0.777544   -0.076426    11.00000   -1.20000
H15B  2    0.724048    0.745764    0.010769    11.00000   -1.20000
AFIX   0
C8    1    0.762629    0.500799    0.589811    11.00000    0.02040    0.02316 =
         0.01285   -0.00084    0.01186    0.00109
AFIX  23
H8A   2    0.702728    0.472365    0.559517    11.00000   -1.20000
H8B   2    0.751154    0.535188    0.630998    11.00000   -1.20000
AFIX   0
C20   1    0.991944    0.632958    0.088723    11.00000    0.01481    0.02702 =
         0.01962    0.00630    0.01189   -0.00431
AFIX  23
H20A  2    0.987923    0.622298    0.021550    11.00000   -1.20000
H20B  2    1.062829    0.631252    0.139679    11.00000   -1.20000
AFIX   0
C2    1    0.434028    0.479334    0.330338    11.00000    0.01425    0.01714 =
         0.01987   -0.00244    0.01443   -0.00269
AFIX  23
H2A   2    0.374344    0.461957    0.271576    11.00000   -1.20000
H2B   2    0.413317    0.517525    0.358145    11.00000   -1.20000
AFIX   0
C14   1    0.620319    0.675717   -0.074718    11.00000    0.01740    0.01395 =
         0.01451    0.00378    0.01110    0.00312
AFIX  23
H14A  2    0.547312    0.674564   -0.117723    11.00000   -1.20000
H14B  2    0.653152    0.667999   -0.118744    11.00000   -1.20000
AFIX   0
C17   1    0.651919    0.557342   -0.033651    11.00000    0.02330    0.01402 =
         0.01829   -0.00274    0.01213    0.00246
AFIX 137
H17A  2    0.689937    0.528495    0.024333    11.00000   -1.50000
H17B  2    0.683823    0.558281   -0.078692    11.00000   -1.50000
H17C  2    0.583774    0.540522   -0.070920    11.00000   -1.50000
AFIX   0
C10   1    0.870914    0.410619    0.591109    11.00000    0.02692    0.02292 =
         0.01750    0.00788    0.01041    0.01133
AFIX  23
H10A  2    0.936485    0.389461    0.631219    11.00000   -1.20000
H10B  2    0.819231    0.375806    0.569627    11.00000   -1.20000
AFIX   0
C3    1    0.477545    0.426469    0.410518    11.00000    0.01803    0.02137 =
         0.01631   -0.00127    0.01450   -0.00500
AFIX  23
H3A   2    0.425105    0.408470    0.426611    11.00000   -1.20000
H3B   2    0.530754    0.445513    0.473325    11.00000   -1.20000
AFIX   0
C22   1    0.950786    0.714971    0.186989    11.00000    0.03170    0.01513 =
         0.02178   -0.00039    0.01053   -0.01092
AFIX  23
H22A  2    1.020056    0.721863    0.239816    11.00000   -1.20000
H22B  2    0.912810    0.755926    0.181519    11.00000   -1.20000
AFIX   0
C26   1    0.694150    0.323659   -0.035064    11.00000    0.01945    0.01456 =
         0.01316   -0.00304    0.00756   -0.00095
AFIX  23
H26A  2    0.642926    0.334239   -0.104588    11.00000   -1.20000
H26B  2    0.678756    0.279633   -0.016695    11.00000   -1.20000
AFIX   0
C9    1    0.851857    0.460061    0.656221    11.00000    0.02116    0.02315 =
         0.00916    0.00235    0.00550   -0.00096
AFIX  23
H9A   2    0.839370    0.436976    0.708473    11.00000   -1.20000
H9B   2    0.910795    0.488891    0.690999    11.00000   -1.20000
AFIX   0
C24   1    0.882710    0.675577    0.300463    11.00000    0.01536    0.01666 =
         0.01825   -0.00457    0.00896    0.00085
AFIX 137
H24A  2    0.864635    0.634877    0.324001    11.00000   -1.50000
H24B  2    0.826738    0.706583    0.277094    11.00000   -1.50000
H24C  2    0.941053    0.695455    0.356375    11.00000   -1.50000
AFIX   0
C12   1    0.920374    0.406332    0.451838    11.00000    0.03071    0.03908 =
         0.02199    0.00480    0.01480    0.02173
AFIX 137
H12A  2    0.896206    0.422040    0.381943    11.00000   -1.50000
H12B  2    0.906605    0.359042    0.451357    11.00000   -1.50000
H12C  2    0.992337    0.413909    0.489225    11.00000   -1.50000
AFIX   0
C27   1    0.795642    0.322243   -0.032557    11.00000    0.02237    0.02149 =
         0.01695   -0.00308    0.01268    0.00162
AFIX  23
H27A  2    0.807786    0.364068   -0.059799    11.00000   -1.20000
H27B  2    0.799428    0.285445   -0.074771    11.00000   -1.20000
AFIX   0
C11   1    0.732197    0.595343    0.471820    11.00000    0.03937    0.01821 =
         0.02034    0.00252    0.01466    0.01350
AFIX 137
H11A  2    0.759859    0.615314    0.429552    11.00000   -1.50000
H11B  2    0.744661    0.624420    0.529343    11.00000   -1.50000
H11C  2    0.660246    0.589118    0.431331    11.00000   -1.50000
AFIX   0
C23   1    0.928955    0.518541    0.074666    11.00000    0.02141    0.01975 =
         0.02083   -0.00065    0.01624    0.00240
AFIX 137
H23A  2    0.994905    0.497857    0.107403    11.00000   -1.50000
H23B  2    0.906418    0.520728    0.001263    11.00000   -1.50000
H23C  2    0.881651    0.492341    0.088489    11.00000   -1.50000
AFIX   0
C6    1    0.657509    0.351573    0.327362    11.00000    0.01711    0.01379 =
         0.02489    0.00341    0.01308    0.00381
AFIX 137
H6A   2    0.702720    0.335041    0.395035    11.00000   -1.50000
H6B   2    0.696261    0.373203    0.297374    11.00000   -1.50000
H6C   2    0.619961    0.314654    0.284205    11.00000   -1.50000
AFIX   0

I2    3    0.680772    0.307340    0.665411    11.00000    0.03581    0.02358 =
         0.01601   -0.00252    0.01345   -0.00581
HKLF 4


REM  MgI2_dmpu in P21/c #14
REM wR2 = 0.0566, GooF = S = 1.038, Restrained GooF = 1.038 for all data
REM R1 = 0.0224 for 7056 Fo > 4sig(Fo) and 0.0244 for all 7489 data
REM 443 parameters refined using 0 restraints

END

WGHT      0.0279      3.4318

REM Instructions for potential hydrogen bonds
HTAB C4 I2
EQIV $1 x, -y+3/2, z-1/2
HTAB C16 I1_$1
EQIV $2 -x+1, y+1/2, -z+1/2
HTAB C16 I2_$2
HTAB C18 I1_$1
HTAB C5 O3
EQIV $3 -x+2, -y+1, -z+1
HTAB C30 I1_$3
HTAB C8 I1
EQIV $4 x, y, z-1
HTAB C20 I1_$4
EQIV $5 -x+1, -y+1, -z+1
HTAB C2 I1_$5
HTAB C14 I1_$4
HTAB C10 N8_$3
HTAB C10 I2
EQIV $6 x, -y+1/2, z-1/2
HTAB C26 I2_$6
HTAB C24 O2
HTAB C24 I1_$1
HTAB C6 O5

REM Highest difference peak  1.227,  deepest hole -0.590,  1-sigma level  0.069
Q1    1   0.7764  0.4547 -0.1530  11.00000  0.05    1.23
Q2    1   0.7194  0.2718  0.6878  11.00000  0.05    0.85
;
_shelx_res_checksum              63920
####################################################################### 
# 
# This file contains crystal structure data downloaded from the 
# Cambridge Structural Database (CSD) hosted by the Cambridge 
# Crystallographic Data Centre (CCDC).
# 
# Full information about CCDC data access policies and citation 
# guidelines are available at http://www.ccdc.cam.ac.uk/access/V1 
# 
# Audit and citation data items may have been added by the CCDC. 
# Please retain this information to preserve the provenance of 
# this file and to allow appropriate attribution of the data. 
# 
#######################################################################

data_Pr_dmpu6_I7
_database_code_depnum_ccdc_archive 'CCDC 2209377'
loop_
_audit_author_name
_audit_author_address
'Lars Eriksson'
;Stockholm University
Sweden
;
_audit_update_record             
;
2022-09-25 deposited with the CCDC.	2023-12-13 downloaded from the CCDC.
;

_audit_creation_method           SHELXL-2018/3
_shelx_SHELXL_version_number     2018/3
_chemical_name_systematic        ?
_chemical_name_common            ?
_chemical_melting_point          ?
_chemical_formula_moiety         'C36 H72 N12 O6 Pr, I, 2(I3)'
_chemical_formula_sum            'C36 H72 I7 N12 O6 Pr'
_chemical_formula_weight         1798.26

loop_
_atom_type_symbol
_atom_type_description
_atom_type_scat_dispersion_real
_atom_type_scat_dispersion_imag
_atom_type_scat_source
C C 0.0033 0.0016 'International Tables Vol C Tables 4.2.6.8 and 6.1.1.4'
H H 0.0000 0.0000 'International Tables Vol C Tables 4.2.6.8 and 6.1.1.4'
N N 0.0061 0.0033 'International Tables Vol C Tables 4.2.6.8 and 6.1.1.4'
O O 0.0106 0.0060 'International Tables Vol C Tables 4.2.6.8 and 6.1.1.4'
I I -0.4742 1.8119 'International Tables Vol C Tables 4.2.6.8 and 6.1.1.4'
Pr Pr -0.2180 2.8214 'International Tables Vol C Tables 4.2.6.8 and 6.1.1.4'

_space_group_crystal_system      trigonal
_space_group_IT_number           147
_space_group_name_H-M_alt        'P -3'
_space_group_name_Hall           '-P 3'

_shelx_space_group_comment       
;
The symmetry employed for this shelxl refinement is uniquely defined
by the following loop, which should always be used as a source of
symmetry information in preference to the above space-group names.
They are only intended as comments.
;

loop_
_space_group_symop_operation_xyz
'x, y, z'
'-y, x-y, z'
'-x+y, -x, z'
'-x, -y, -z'
'y, -x+y, -z'
'x-y, x, -z'

_cell_length_a                   11.6236(18)
_cell_length_b                   11.6236(18)
_cell_length_c                   12.2134(12)
_cell_angle_alpha                90
_cell_angle_beta                 90
_cell_angle_gamma                120
_cell_volume                     1429.1(5)
_cell_formula_units_Z            1
_cell_measurement_temperature    100(2)
_cell_measurement_reflns_used    3001
_cell_measurement_theta_min      3.8701
_cell_measurement_theta_max      32.2976

_exptl_crystal_description       octahedron
_exptl_crystal_colour            yellow
_exptl_crystal_density_meas      ?
_exptl_crystal_density_method    ?
_exptl_crystal_density_diffrn    2.090
_exptl_crystal_F_000             850
_exptl_transmission_factor_min   ?
_exptl_transmission_factor_max   ?
_exptl_crystal_size_max          0.020
_exptl_crystal_size_mid          0.015
_exptl_crystal_size_min          0.012
_exptl_absorpt_coefficient_mu    4.681
_shelx_estimated_absorpt_T_min   ?
_shelx_estimated_absorpt_T_max   ?
_exptl_absorpt_correction_type   multi-scan
_exptl_absorpt_correction_T_min  0.855
_exptl_absorpt_correction_T_max  0.869
_exptl_absorpt_process_details   
;
CrysAlis RED, Oxford Diffraction Ltd.,
Version 1.171.32.24 (release 21-04-2008 CrysAlis171 .NET)
(compiled Apr 21 2008,18:23:10)
Empirical absorption correction using spherical harmonics,
 implemented in SCALE3 ABSPACK scaling algorithm.
;
_exptl_absorpt_special_details   ?
_diffrn_ambient_temperature      100(2)
_diffrn_radiation_wavelength     0.71073
_diffrn_radiation_type           MoK\a
_diffrn_radiation_source         'Enhance (Mo) X-ray source'
_diffrn_radiation_monochromator  graphite
_diffrn_measurement_device_type  
'Excalibur-III \k diffractometer with Sapphire-3 CCD'
_diffrn_measurement_method       '\w scans at different \f'
_diffrn_detector_area_resol_mean 16.5467
_diffrn_standards_number         0
_diffrn_standards_interval_count ?
_diffrn_standards_interval_time  ?
_diffrn_standards_decay_%        .
_diffrn_reflns_number            11630
_diffrn_reflns_av_unetI/netI     0.0992
_diffrn_reflns_av_R_equivalents  0.0561
_diffrn_reflns_limit_h_min       -15
_diffrn_reflns_limit_h_max       7
_diffrn_reflns_limit_k_min       -15
_diffrn_reflns_limit_k_max       15
_diffrn_reflns_limit_l_min       -16
_diffrn_reflns_limit_l_max       16
_diffrn_reflns_theta_min         3.883
_diffrn_reflns_theta_max         28.269
_diffrn_reflns_theta_full        25.242
_diffrn_measured_fraction_theta_max 0.997
_diffrn_measured_fraction_theta_full 0.997
_diffrn_reflns_Laue_measured_fraction_max 0.997
_diffrn_reflns_Laue_measured_fraction_full 0.997
_diffrn_reflns_point_group_measured_fraction_max 0.997
_diffrn_reflns_point_group_measured_fraction_full 0.997
_reflns_number_total             2370
_reflns_number_gt                1328
_reflns_threshold_expression     'I > 2\s(I)'
_reflns_Friedel_coverage         0.000
_reflns_Friedel_fraction_max     .
_reflns_Friedel_fraction_full    .

_reflns_special_details          
;
 Reflections were merged by SHELXL according to the crystal
 class for the calculation of statistics and refinement.
 
 _reflns_Friedel_fraction is defined as the number of unique
 Friedel pairs measured divided by the number that would be
 possible theoretically, ignoring centric projections and
 systematic absences.
;

_computing_data_collection       
;
CrysAlisPro, Agilent Technologies,
Version 1.171.36.32 (release 02-08-2013 CrysAlis171 .NET)
(compiled Aug  2 2013,16:46:58)
;
_computing_cell_refinement       
;
CrysAlisPro, Agilent Technologies,
Version 1.171.36.32 (release 02-08-2013 CrysAlis171 .NET)
(compiled Aug  2 2013,16:46:58)
;
_computing_data_reduction        
;
CrysAlisPro, Agilent Technologies,
Version 1.171.36.32 (release 02-08-2013 CrysAlis171 .NET)
(compiled Aug  2 2013,16:46:58)
;

_computing_structure_solution    'SHELXS (Sheldrick, 2015)'
_computing_structure_refinement  'SHELXL-2018/3 (Sheldrick, 2018)'
_computing_molecular_graphics    ?
_computing_publication_material  ?
_refine_special_details          ?
_refine_ls_structure_factor_coef Fsqd
_refine_ls_matrix_type           full
_refine_ls_weighting_scheme      calc
_refine_ls_weighting_details     
'w=1/[\s^2^(Fo^2^)+(0.0150P)^2^] where P=(Fo^2^+2Fc^2^)/3'
_atom_sites_solution_primary     direct
_atom_sites_solution_secondary   difmap
_atom_sites_solution_hydrogens   geom
_refine_ls_hydrogen_treatment    constr
_refine_ls_extinction_method     'SHELXL-2018/3 (Sheldrick 2018)'
_refine_ls_extinction_coef       0.00131(7)
_refine_ls_extinction_expression Fc^*^=kFc[1+0.001xFc^2^\l^3^/sin(2\q)]^-1/4^
_refine_ls_number_reflns         2370
_refine_ls_number_parameters     98
_refine_ls_number_restraints     0
_refine_ls_R_factor_all          0.0513
_refine_ls_R_factor_gt           0.0241
_refine_ls_wR_factor_ref         0.0412
_refine_ls_wR_factor_gt          0.0398
_refine_ls_goodness_of_fit_ref   0.703
_refine_ls_restrained_S_all      0.703
_refine_ls_shift/su_max          0.001
_refine_ls_shift/su_mean         0.000

loop_
_atom_site_label
_atom_site_type_symbol
_atom_site_fract_x
_atom_site_fract_y
_atom_site_fract_z
_atom_site_U_iso_or_equiv
_atom_site_adp_type
_atom_site_occupancy
_atom_site_site_symmetry_order
_atom_site_calc_flag
_atom_site_refinement_flags_posn
_atom_site_refinement_flags_adp
_atom_site_refinement_flags_occupancy
_atom_site_disorder_assembly
_atom_site_disorder_group
Pr1 Pr 0.000000 0.000000 0.000000 0.01241(13) Uani 1 6 d S T P . .
I1 I 0.000000 0.000000 0.500000 0.0361(2) Uani 1 6 d S T P . .
I21 I 0.333333 0.666667 0.58379(4) 0.02731(15) Uani 1 3 d S T P . .
I22 I 0.333333 0.666667 1.06001(4) 0.02739(15) Uani 1 3 d S T P . .
I23 I 0.333333 0.666667 0.82288(4) 0.01946(12) Uani 1 3 d S T P . .
O1 O 0.0935(2) -0.0975(2) 0.11004(18) 0.0164(6) Uani 1 1 d . . . . .
C1 C 0.1620(4) -0.1092(3) 0.1852(3) 0.0169(9) Uani 1 1 d . . . . .
N11 N 0.1027(3) -0.1878(3) 0.2715(2) 0.0185(7) Uani 1 1 d . . . . .
N12 N 0.2954(3) -0.0442(3) 0.1772(2) 0.0164(7) Uani 1 1 d . . . . .
C11 C -0.0426(3) -0.2645(4) 0.2790(3) 0.0266(10) Uani 1 1 d . . . . .
H11A H -0.074176 -0.215304 0.323014 0.040 Uiso 1 1 calc R U . . .
H11B H -0.069739 -0.350367 0.313750 0.040 Uiso 1 1 calc R U . . .
H11C H -0.080877 -0.279095 0.205414 0.040 Uiso 1 1 calc R U . . .
C12 C 0.3558(3) 0.0210(4) 0.0743(3) 0.0221(9) Uani 1 1 d . . . . .
H12A H 0.303309 -0.035391 0.013144 0.033 Uiso 1 1 calc R U . . .
H12B H 0.446440 0.035719 0.070172 0.033 Uiso 1 1 calc R U . . .
H12C H 0.358556 0.106506 0.070312 0.033 Uiso 1 1 calc R U . . .
C13 C 0.1771(4) -0.1958(4) 0.3650(3) 0.0268(10) Uani 1 1 d . . . . .
H13A H 0.187473 -0.274908 0.357235 0.032 Uiso 1 1 calc R U . . .
H13B H 0.127199 -0.205594 0.433363 0.032 Uiso 1 1 calc R U . . .
C14 C 0.3106(4) -0.0741(4) 0.3719(3) 0.0217(9) Uani 1 1 d . . . . .
H14A H 0.364383 -0.086213 0.428690 0.026 Uiso 1 1 calc R U . . .
H14B H 0.300835 0.002795 0.392905 0.026 Uiso 1 1 calc R U . . .
C15 C 0.3801(4) -0.0476(4) 0.2630(3) 0.0243(10) Uani 1 1 d . . . . .
H15A H 0.464265 0.038459 0.265557 0.029 Uiso 1 1 calc R U . . .
H15B H 0.401644 -0.118194 0.246962 0.029 Uiso 1 1 calc R U . . .

loop_
_atom_site_aniso_label
_atom_site_aniso_U_11
_atom_site_aniso_U_22
_atom_site_aniso_U_33
_atom_site_aniso_U_23
_atom_site_aniso_U_13
_atom_site_aniso_U_12
Pr1 0.01390(19) 0.01390(19) 0.0094(3) 0.000 0.000 0.00695(10)
I1 0.0343(3) 0.0343(3) 0.0396(5) 0.000 0.000 0.01715(14)
I21 0.0316(2) 0.0316(2) 0.0188(3) 0.000 0.000 0.01578(10)
I22 0.0314(2) 0.0314(2) 0.0193(3) 0.000 0.000 0.01571(10)
I23 0.02004(16) 0.02004(16) 0.0183(3) 0.000 0.000 0.01002(8)
O1 0.0170(14) 0.0208(14) 0.0136(13) -0.0005(11) -0.0040(11) 0.0111(12)
C1 0.019(2) 0.013(2) 0.020(2) -0.0055(17) -0.0020(17) 0.0082(18)
N11 0.0177(17) 0.0228(18) 0.0165(17) 0.0047(14) 0.0015(14) 0.0111(15)
N12 0.0144(18) 0.0222(18) 0.0135(16) 0.0034(14) -0.0016(13) 0.0098(15)
C11 0.020(2) 0.028(2) 0.026(2) 0.0046(19) 0.0019(18) 0.0079(19)
C12 0.016(2) 0.026(2) 0.022(2) 0.0033(18) 0.0014(17) 0.0083(18)
C13 0.028(2) 0.031(2) 0.021(2) 0.0068(19) -0.0022(19) 0.014(2)
C14 0.032(2) 0.027(2) 0.012(2) -0.0007(17) -0.0101(17) 0.019(2)
C15 0.022(2) 0.027(2) 0.025(2) 0.0024(18) -0.0057(18) 0.013(2)

_geom_special_details            
;
 All esds (except the esd in the dihedral angle between two l.s. planes)
 are estimated using the full covariance matrix.  The cell esds are taken
 into account individually in the estimation of esds in distances, angles
 and torsion angles; correlations between esds in cell parameters are only
 used when they are defined by crystal symmetry.  An approximate (isotropic)
 treatment of cell esds is used for estimating esds involving l.s. planes.
;

loop_
_geom_bond_atom_site_label_1
_geom_bond_atom_site_label_2
_geom_bond_distance
_geom_bond_site_symmetry_2
_geom_bond_publ_flag
Pr1 O1 2.346(2) . ?
Pr1 O1 2.346(2) 5 ?
Pr1 O1 2.346(2) 2 ?
Pr1 O1 2.346(2) 4 ?
Pr1 O1 2.346(2) 6 ?
Pr1 O1 2.346(2) 3 ?
I21 I23 2.9202(7) . ?
I22 I23 2.8961(7) . ?
O1 C1 1.266(4) . ?
C1 N11 1.339(4) . ?
C1 N12 1.346(4) . ?
N11 C13 1.463(4) . ?
N11 C11 1.466(4) . ?
N12 C15 1.452(4) . ?
N12 C12 1.454(4) . ?
C11 H11A 0.9800 . ?
C11 H11B 0.9800 . ?
C11 H11C 0.9800 . ?
C12 H12A 0.9800 . ?
C12 H12B 0.9800 . ?
C12 H12C 0.9800 . ?
C13 C14 1.490(5) . ?
C13 H13A 0.9900 . ?
C13 H13B 0.9900 . ?
C14 C15 1.506(5) . ?
C14 H14A 0.9900 . ?
C14 H14B 0.9900 . ?
C15 H15A 0.9900 . ?
C15 H15B 0.9900 . ?

loop_
_geom_angle_atom_site_label_1
_geom_angle_atom_site_label_2
_geom_angle_atom_site_label_3
_geom_angle
_geom_angle_site_symmetry_1
_geom_angle_site_symmetry_3
_geom_angle_publ_flag
O1 Pr1 O1 89.56(8) . 5 ?
O1 Pr1 O1 90.44(8) . 2 ?
O1 Pr1 O1 180.00(14) 5 2 ?
O1 Pr1 O1 180.0 . 4 ?
O1 Pr1 O1 90.44(8) 5 4 ?
O1 Pr1 O1 89.56(8) 2 4 ?
O1 Pr1 O1 89.56(8) . 6 ?
O1 Pr1 O1 90.44(8) 5 6 ?
O1 Pr1 O1 89.56(8) 2 6 ?
O1 Pr1 O1 90.44(8) 4 6 ?
O1 Pr1 O1 90.44(8) . 3 ?
O1 Pr1 O1 89.56(8) 5 3 ?
O1 Pr1 O1 90.44(8) 2 3 ?
O1 Pr1 O1 89.56(8) 4 3 ?
O1 Pr1 O1 180.0(2) 6 3 ?
I22 I23 I21 180.0 . . ?
C1 O1 Pr1 159.2(2) . . ?
O1 C1 N11 120.5(3) . . ?
O1 C1 N12 119.8(3) . . ?
N11 C1 N12 119.7(3) . . ?
C1 N11 C13 122.7(3) . . ?
C1 N11 C11 120.5(3) . . ?
C13 N11 C11 116.7(3) . . ?
C1 N12 C15 122.6(3) . . ?
C1 N12 C12 118.4(3) . . ?
C15 N12 C12 118.7(3) . . ?
N11 C11 H11A 109.5 . . ?
N11 C11 H11B 109.5 . . ?
H11A C11 H11B 109.5 . . ?
N11 C11 H11C 109.5 . . ?
H11A C11 H11C 109.5 . . ?
H11B C11 H11C 109.5 . . ?
N12 C12 H12A 109.5 . . ?
N12 C12 H12B 109.5 . . ?
H12A C12 H12B 109.5 . . ?
N12 C12 H12C 109.5 . . ?
H12A C12 H12C 109.5 . . ?
H12B C12 H12C 109.5 . . ?
N11 C13 C14 110.6(3) . . ?
N11 C13 H13A 109.5 . . ?
C14 C13 H13A 109.5 . . ?
N11 C13 H13B 109.5 . . ?
C14 C13 H13B 109.5 . . ?
H13A C13 H13B 108.1 . . ?
C13 C14 C15 110.0(3) . . ?
C13 C14 H14A 109.7 . . ?
C15 C14 H14A 109.7 . . ?
C13 C14 H14B 109.7 . . ?
C15 C14 H14B 109.7 . . ?
H14A C14 H14B 108.2 . . ?
N12 C15 C14 109.9(3) . . ?
N12 C15 H15A 109.7 . . ?
C14 C15 H15A 109.7 . . ?
N12 C15 H15B 109.7 . . ?
C14 C15 H15B 109.7 . . ?
H15A C15 H15B 108.2 . . ?

loop_
_geom_torsion_atom_site_label_1
_geom_torsion_atom_site_label_2
_geom_torsion_atom_site_label_3
_geom_torsion_atom_site_label_4
_geom_torsion
_geom_torsion_site_symmetry_1
_geom_torsion_site_symmetry_2
_geom_torsion_site_symmetry_3
_geom_torsion_site_symmetry_4
_geom_torsion_publ_flag
Pr1 O1 C1 N11 109.5(6) . . . . ?
Pr1 O1 C1 N12 -71.8(7) . . . . ?
O1 C1 N11 C13 -174.5(3) . . . . ?
N12 C1 N11 C13 6.8(5) . . . . ?
O1 C1 N11 C11 1.7(5) . . . . ?
N12 C1 N11 C11 -177.0(3) . . . . ?
O1 C1 N12 C15 176.7(3) . . . . ?
N11 C1 N12 C15 -4.6(5) . . . . ?
O1 C1 N12 C12 -9.6(5) . . . . ?
N11 C1 N12 C12 169.1(3) . . . . ?
C1 N11 C13 C14 22.3(5) . . . . ?
C11 N11 C13 C14 -154.1(3) . . . . ?
N11 C13 C14 C15 -51.4(4) . . . . ?
C1 N12 C15 C14 -26.0(5) . . . . ?
C12 N12 C15 C14 160.3(3) . . . . ?
C13 C14 C15 N12 53.1(4) . . . . ?

_refine_diff_density_max         0.616
_refine_diff_density_min         -0.647
_refine_diff_density_rms         0.114

_shelx_res_file                  
;
TITL x1 in P3                    New: P-3
    r.res
    created by SHELXL-2018/3 at 09:42:43 on 09-Sep-2022
CELL  0.71073   11.6236   11.6236   12.2134    90.000    90.000   120.000
ZERR  1           0.0018    0.0018    0.0012     0.000     0.000     0.000
LATT   1
SYMM  -Y, X-Y, Z
SYMM  -X+Y, -X, Z
SFAC  C  H  N  O  I Pr
UNIT 36 72 12  6  7  1
TEMP -173
L.S. 12
FMAP 2
PLAN -20
ACTA
shel 99 0.75
BOND $H
CONF
WGHT    0.015000
EXTI    0.001305
FVAR       0.96621
PR1   6    0.000000    0.000000    0.000000    10.16667    0.01390    0.01390 =
         0.00944    0.00000    0.00000    0.00695
I1    5    0.000000    0.000000    0.500000    10.16667    0.03429    0.03429 =
         0.03958    0.00000    0.00000    0.01715
I21   5    0.333333    0.666667    0.583786    10.33333    0.03156    0.03156 =
         0.01883    0.00000    0.00000    0.01578
I22   5    0.333333    0.666667    1.060010    10.33333    0.03141    0.03141 =
         0.01935    0.00000    0.00000    0.01571
I23   5    0.333333    0.666667    0.822885    10.33333    0.02004    0.02004 =
         0.01830    0.00000    0.00000    0.01002
O1    4    0.093452   -0.097540    0.110036    11.00000    0.01696    0.02083 =
         0.01357   -0.00050   -0.00400    0.01105
C1    1    0.162002   -0.109181    0.185165    11.00000    0.01883    0.01255 =
         0.01970   -0.00554   -0.00204    0.00824
N11   3    0.102734   -0.187765    0.271525    11.00000    0.01765    0.02279 =
         0.01650    0.00469    0.00146    0.01112
N12   3    0.295353   -0.044161    0.177207    11.00000    0.01443    0.02217 =
         0.01353    0.00345   -0.00163    0.00983
C11   1   -0.042560   -0.264494    0.279049    11.00000    0.01982    0.02840 =
         0.02601    0.00464    0.00191    0.00795
AFIX 137
H11A  2   -0.074176   -0.215304    0.323014    11.00000   -1.50000
H11B  2   -0.069739   -0.350367    0.313750    11.00000   -1.50000
H11C  2   -0.080877   -0.279095    0.205414    11.00000   -1.50000
AFIX   0
C12   1    0.355845    0.020977    0.074323    11.00000    0.01603    0.02571 =
         0.02167    0.00332    0.00137    0.00828
AFIX 137
H12A  2    0.303309   -0.035391    0.013144    11.00000   -1.50000
H12B  2    0.446440    0.035719    0.070172    11.00000   -1.50000
H12C  2    0.358556    0.106506    0.070312    11.00000   -1.50000
AFIX   0
C13   1    0.177115   -0.195785    0.365026    11.00000    0.02782    0.03117 =
         0.02101    0.00681   -0.00221    0.01448
AFIX  23
H13A  2    0.187473   -0.274908    0.357235    11.00000   -1.20000
H13B  2    0.127199   -0.205594    0.433363    11.00000   -1.20000
AFIX   0
C14   1    0.310607   -0.074130    0.371852    11.00000    0.03183    0.02743 =
         0.01184   -0.00071   -0.01007    0.01943
AFIX  23
H14A  2    0.364383   -0.086213    0.428690    11.00000   -1.20000
H14B  2    0.300835    0.002795    0.392905    11.00000   -1.20000
AFIX   0
C15   1    0.380089   -0.047590    0.262964    11.00000    0.02227    0.02717 =
         0.02476    0.00237   -0.00565    0.01326
AFIX  23
H15A  2    0.464265    0.038459    0.265557    11.00000   -1.20000
H15B  2    0.401644   -0.118194    0.246962    11.00000   -1.20000
AFIX   0
HKLF 4


REM  x1 in P3                    New: P-3
REM wR2 = 0.0412, GooF = S = 0.703, Restrained GooF = 0.703 for all data
REM R1 = 0.0241 for 1328 Fo > 4sig(Fo) and 0.0513 for all 2370 data
REM 98 parameters refined using 0 restraints

END

WGHT      0.0151      0.0000

REM Highest difference peak  0.616,  deepest hole -0.647,  1-sigma level  0.114
Q1    1   0.0000  0.0000  0.0766  10.33333  0.05    0.62
Q2    1   0.3333  0.6667  0.5029  10.33333  0.05    0.57
Q3    1   0.0000  0.0000  0.2416  10.33333  0.05    0.52
Q4    1   0.3328  0.5808  0.6028  11.00000  0.05    0.52
Q5    1   0.3333  0.6667  1.2728  10.33333  0.05    0.51
Q6    1   0.3142  0.5853  0.8387  11.00000  0.05    0.50
Q7    1   0.0032 -0.0840  0.0151  11.00000  0.05    0.50
Q8    1   0.3151  0.5799  1.0758  11.00000  0.05    0.49
Q9    1   0.3379  0.5969  0.7661  11.00000  0.05    0.47
Q10   1   0.3333  0.6667  0.7470  10.33333  0.05    0.47
Q11   1   0.3206  0.7411  0.5577  11.00000  0.05    0.46
Q12   1   0.2410  0.5837  0.8101  11.00000  0.05    0.46
Q13   1   0.3333  0.6667  0.9031  10.33333  0.05    0.45
Q14   1   0.2613  0.5921  1.1348  11.00000  0.05    0.43
Q15   1  -0.0358 -0.1047  0.4960  11.00000  0.05    0.42
Q16   1   0.3335  0.6226  0.6721  11.00000  0.05    0.42
Q17   1   0.3611  0.6350  0.9893  11.00000  0.05    0.42
Q18   1   0.4182  0.6622  0.6375  11.00000  0.05    0.41
Q19   1   0.2266 -0.0532  0.1904  11.00000  0.05    0.40
Q20   1  -0.0057  0.0875  0.0531  11.00000  0.05    0.39
;
_shelx_res_checksum              66317
####################################################################### 
# 
# This file contains crystal structure data downloaded from the 
# Cambridge Structural Database (CSD) hosted by the Cambridge 
# Crystallographic Data Centre (CCDC).
# 
# Full information about CCDC data access policies and citation 
# guidelines are available at http://www.ccdc.cam.ac.uk/access/V1 
# 
# Audit and citation data items may have been added by the CCDC. 
# Please retain this information to preserve the provenance of 
# this file and to allow appropriate attribution of the data. 
# 
#######################################################################

data_Ca_dmpu6_I2
_database_code_depnum_ccdc_archive 'CCDC 2206128'
loop_
_audit_author_name
_audit_author_address
'Lars Eriksson'
;Stockholm University
Sweden
;
_audit_update_record             
;
2022-09-08 deposited with the CCDC.	2023-12-13 downloaded from the CCDC.
;

_audit_creation_method           SHELXL-2018/3
_shelx_SHELXL_version_number     2018/3
_chemical_name_systematic        ?
_chemical_name_common            ?
_chemical_melting_point          ?
_chemical_formula_moiety         'C36 H72 Ca N12 O6, 2(I)'
_chemical_formula_sum            'C36 H72 Ca I2 N12 O6'
_chemical_formula_weight         1062.93

loop_
_atom_type_symbol
_atom_type_description
_atom_type_scat_dispersion_real
_atom_type_scat_dispersion_imag
_atom_type_scat_source
C C 0.0033 0.0016 'International Tables Vol C Tables 4.2.6.8 and 6.1.1.4'
H H 0.0000 0.0000 'International Tables Vol C Tables 4.2.6.8 and 6.1.1.4'
N N 0.0061 0.0033 'International Tables Vol C Tables 4.2.6.8 and 6.1.1.4'
O O 0.0106 0.0060 'International Tables Vol C Tables 4.2.6.8 and 6.1.1.4'
Ca Ca 0.2262 0.3064 'International Tables Vol C Tables 4.2.6.8 and 6.1.1.4'
I I -0.4742 1.8119 'International Tables Vol C Tables 4.2.6.8 and 6.1.1.4'

_space_group_crystal_system      trigonal
_space_group_IT_number           147
_space_group_name_H-M_alt        'P -3'
_space_group_name_Hall           '-P 3'

_shelx_space_group_comment       
;
The symmetry employed for this shelxl refinement is uniquely defined
by the following loop, which should always be used as a source of
symmetry information in preference to the above space-group names.
They are only intended as comments.
;

loop_
_space_group_symop_operation_xyz
'x, y, z'
'-y, x-y, z'
'-x+y, -x, z'
'-x, -y, -z'
'y, -x+y, -z'
'x-y, x, -z'

_cell_length_a                   12.9549(18)
_cell_length_b                   12.9549(18)
_cell_length_c                   8.5602(12)
_cell_angle_alpha                90
_cell_angle_beta                 90
_cell_angle_gamma                120
_cell_volume                     1244.2(4)
_cell_formula_units_Z            1
_cell_measurement_temperature    296(2)
_cell_measurement_reflns_used    2024
_cell_measurement_theta_min      3.70
_cell_measurement_theta_max      21.5

_exptl_crystal_description       block
_exptl_crystal_colour            colourless
_exptl_crystal_density_meas      ?
_exptl_crystal_density_method    ?
_exptl_crystal_density_diffrn    1.419
_exptl_crystal_F_000             546
_exptl_transmission_factor_min   ?
_exptl_transmission_factor_max   ?
_exptl_crystal_size_max          0.15
_exptl_crystal_size_mid          0.12
_exptl_crystal_size_min          0.10
_exptl_absorpt_coefficient_mu    1.418
_shelx_estimated_absorpt_T_min   ?
_shelx_estimated_absorpt_T_max   ?
_exptl_absorpt_correction_type   multi-scan
_exptl_absorpt_correction_T_min  0.45
_exptl_absorpt_correction_T_max  1.0
_exptl_absorpt_process_details   
;
 SADABS 2016/2: Krause, L., Herbst-Irmer, R., Sheldrick G.M. & Stalke D.,
 J. Appl. Cryst. 48 (2015) 3-10
;
_exptl_absorpt_special_details   ?
_diffrn_ambient_temperature      296(2)
_diffrn_radiation_wavelength     0.71073
_diffrn_radiation_type           MoK\a
_diffrn_source                   'Incotec 1MyS'
_diffrn_measurement_device_type  'Bruker D8 VENTURE'
_diffrn_measurement_method       '\w scans and \f scans'
_diffrn_detector_area_resol_mean 0.1
_diffrn_reflns_number            7894
_diffrn_reflns_av_unetI/netI     0.0097
_diffrn_reflns_av_R_equivalents  0.0164
_diffrn_reflns_limit_h_min       -14
_diffrn_reflns_limit_h_max       14
_diffrn_reflns_limit_k_min       -14
_diffrn_reflns_limit_k_max       14
_diffrn_reflns_limit_l_min       -9
_diffrn_reflns_limit_l_max       9
_diffrn_reflns_theta_min         2.993
_diffrn_reflns_theta_max         23.536
_diffrn_reflns_theta_full        23.536
_diffrn_measured_fraction_theta_max 0.998
_diffrn_measured_fraction_theta_full 0.998
_diffrn_reflns_Laue_measured_fraction_max 0.998
_diffrn_reflns_Laue_measured_fraction_full 0.998
_diffrn_reflns_point_group_measured_fraction_max 0.998
_diffrn_reflns_point_group_measured_fraction_full 0.998
_reflns_number_total             1246
_reflns_number_gt                1100
_reflns_threshold_expression     'I > 2\s(I)'
_reflns_Friedel_coverage         0.000
_reflns_Friedel_fraction_max     .
_reflns_Friedel_fraction_full    .

_reflns_special_details          
;
 Reflections were merged by SHELXL according to the crystal
 class for the calculation of statistics and refinement.
 
 _reflns_Friedel_fraction is defined as the number of unique
 Friedel pairs measured divided by the number that would be
 possible theoretically, ignoring centric projections and
 systematic absences.
;

_computing_data_collection       'APEX3 (Bruker, 2020)'
_computing_cell_refinement       'APEX3 (Bruker, 2020)'
_computing_data_reduction        'APEX3 (Bruker, 2020)'
_computing_structure_solution    'SHELXT 2018/2 (Sheldrick, 2018)'
_computing_structure_refinement  'SHELXL-2018/3 (Sheldrick, 2018)'
_computing_molecular_graphics    ?
_computing_publication_material  ?
_refine_special_details          ?
_refine_ls_structure_factor_coef Fsqd
_refine_ls_matrix_type           full
_refine_ls_weighting_scheme      calc
_refine_ls_weighting_details     
'w=1/[\s^2^(Fo^2^)+(0.0545P)^2^+1.7945P] where P=(Fo^2^+2Fc^2^)/3'
_atom_sites_solution_primary     direct
_atom_sites_solution_secondary   difmap
_atom_sites_solution_hydrogens   geom
_refine_ls_hydrogen_treatment    constr
_refine_ls_extinction_method     'SHELXL-2018/3 (Sheldrick 2018)'
_refine_ls_extinction_coef       0.0043(17)
_refine_ls_extinction_expression Fc^*^=kFc[1+0.001xFc^2^\l^3^/sin(2\q)]^-1/4^
_refine_ls_number_reflns         1246
_refine_ls_number_parameters     90
_refine_ls_number_restraints     0
_refine_ls_R_factor_all          0.0547
_refine_ls_R_factor_gt           0.0494
_refine_ls_wR_factor_ref         0.1338
_refine_ls_wR_factor_gt          0.1299
_refine_ls_goodness_of_fit_ref   1.081
_refine_ls_restrained_S_all      1.081
_refine_ls_shift/su_max          0.001
_refine_ls_shift/su_mean         0.000

loop_
_atom_site_label
_atom_site_type_symbol
_atom_site_fract_x
_atom_site_fract_y
_atom_site_fract_z
_atom_site_U_iso_or_equiv
_atom_site_adp_type
_atom_site_occupancy
_atom_site_site_symmetry_order
_atom_site_calc_flag
_atom_site_refinement_flags_posn
_atom_site_refinement_flags_adp
_atom_site_refinement_flags_occupancy
_atom_site_disorder_assembly
_atom_site_disorder_group
I1 I 0.666667 0.333333 0.21996(15) 0.1436(6) Uani 1 3 d S T P . .
Ca1 Ca 1.000000 0.000000 0.500000 0.0371(4) Uani 1 6 d S T P . .
O1 O 0.8337(2) -0.0562(2) 0.3443(3) 0.0534(7) Uani 1 1 d . . . . .
C1 C 0.7398(3) -0.0666(3) 0.2897(4) 0.0461(9) Uani 1 1 d . . . . .
N11 N 0.6336(3) -0.1591(3) 0.3287(4) 0.0658(10) Uani 1 1 d . . . . .
N12 N 0.7420(3) 0.0139(3) 0.1908(4) 0.0622(9) Uani 1 1 d . . . . .
C11 C 0.6286(5) -0.2484(5) 0.4347(8) 0.114(2) Uani 1 1 d . . . . .
H11A H 0.658688 -0.293851 0.383223 0.170 Uiso 1 1 calc R U . . .
H11B H 0.547523 -0.300537 0.465897 0.170 Uiso 1 1 calc R U . . .
H11C H 0.676268 -0.210162 0.525205 0.170 Uiso 1 1 calc R U . . .
C12 C 0.8549(5) 0.1130(6) 0.1410(7) 0.107(2) Uani 1 1 d . . . . .
H12A H 0.917432 0.095851 0.162890 0.160 Uiso 1 1 calc R U . . .
H12B H 0.869824 0.183669 0.196181 0.160 Uiso 1 1 calc R U . . .
H12C H 0.852292 0.125242 0.030767 0.160 Uiso 1 1 calc R U . . .
C13 C 0.5215(4) -0.1750(6) 0.2718(8) 0.103(2) Uani 1 1 d . . . . .
H13A H 0.494065 -0.231224 0.185779 0.124 Uiso 1 1 calc R U . . .
H13B H 0.462590 -0.208599 0.354541 0.124 Uiso 1 1 calc R U . . .
C14 C 0.5308(5) -0.0658(7) 0.2204(10) 0.121(2) Uani 1 1 d . . . . .
H14A H 0.532916 -0.020036 0.311249 0.145 Uiso 1 1 calc R U . . .
H14B H 0.459978 -0.083934 0.160924 0.145 Uiso 1 1 calc R U . . .
C15 C 0.6353(5) 0.0073(5) 0.1246(6) 0.0827(15) Uani 1 1 d . . . . .
H15A H 0.646683 0.087045 0.116263 0.099 Uiso 1 1 calc R U . . .
H15B H 0.622379 -0.026141 0.020272 0.099 Uiso 1 1 calc R U . . .

loop_
_atom_site_aniso_label
_atom_site_aniso_U_11
_atom_site_aniso_U_22
_atom_site_aniso_U_33
_atom_site_aniso_U_23
_atom_site_aniso_U_13
_atom_site_aniso_U_12
I1 0.0913(5) 0.0913(5) 0.2481(14) 0.000 0.000 0.0457(2)
Ca1 0.0314(5) 0.0314(5) 0.0485(9) 0.000 0.000 0.0157(3)
O1 0.0398(14) 0.0553(15) 0.0641(16) -0.0023(12) -0.0110(12) 0.0231(12)
C1 0.047(2) 0.050(2) 0.0455(19) -0.0077(16) -0.0062(16) 0.0271(17)
N11 0.0411(18) 0.066(2) 0.078(2) 0.0122(18) -0.0157(16) 0.0176(17)
N12 0.061(2) 0.062(2) 0.064(2) 0.0090(17) -0.0082(16) 0.0314(18)
C11 0.062(3) 0.085(4) 0.150(5) 0.053(4) -0.028(3) 0.005(3)
C12 0.094(4) 0.091(4) 0.107(4) 0.039(3) -0.001(3) 0.026(3)
C13 0.051(3) 0.108(4) 0.138(5) 0.020(4) -0.027(3) 0.030(3)
C14 0.070(4) 0.145(6) 0.158(6) 0.025(5) -0.021(4) 0.063(4)
C15 0.099(4) 0.089(3) 0.086(3) -0.003(3) -0.027(3) 0.066(3)

_geom_special_details            
;
 All esds (except the esd in the dihedral angle between two l.s. planes)
 are estimated using the full covariance matrix.  The cell esds are taken
 into account individually in the estimation of esds in distances, angles
 and torsion angles; correlations between esds in cell parameters are only
 used when they are defined by crystal symmetry.  An approximate (isotropic)
 treatment of cell esds is used for estimating esds involving l.s. planes.
;

loop_
_geom_bond_atom_site_label_1
_geom_bond_atom_site_label_2
_geom_bond_distance
_geom_bond_site_symmetry_2
_geom_bond_publ_flag
Ca1 O1 2.319(2) 4_756 ?
Ca1 O1 2.319(2) 5_666 ?
Ca1 O1 2.319(2) 2_645 ?
Ca1 O1 2.319(2) 6_546 ?
Ca1 O1 2.319(2) 3_765 ?
Ca1 O1 2.319(2) . ?
O1 C1 1.246(4) . ?
C1 N12 1.333(5) . ?
C1 N11 1.338(5) . ?
N11 C13 1.446(5) . ?
N11 C11 1.446(6) . ?
N12 C12 1.446(6) . ?
N12 C15 1.456(6) . ?
C11 H11A 0.9600 . ?
C11 H11B 0.9600 . ?
C11 H11C 0.9600 . ?
C12 H12A 0.9600 . ?
C12 H12B 0.9600 . ?
C12 H12C 0.9600 . ?
C13 C14 1.428(9) . ?
C13 H13A 0.9700 . ?
C13 H13B 0.9700 . ?
C14 C15 1.456(8) . ?
C14 H14A 0.9700 . ?
C14 H14B 0.9700 . ?
C15 H15A 0.9700 . ?
C15 H15B 0.9700 . ?

loop_
_geom_angle_atom_site_label_1
_geom_angle_atom_site_label_2
_geom_angle_atom_site_label_3
_geom_angle
_geom_angle_site_symmetry_1
_geom_angle_site_symmetry_3
_geom_angle_publ_flag
O1 Ca1 O1 90.27(9) 4_756 5_666 ?
O1 Ca1 O1 89.73(9) 4_756 2_645 ?
O1 Ca1 O1 180.0 5_666 2_645 ?
O1 Ca1 O1 90.27(9) 4_756 6_546 ?
O1 Ca1 O1 90.27(9) 5_666 6_546 ?
O1 Ca1 O1 89.73(9) 2_645 6_546 ?
O1 Ca1 O1 89.73(9) 4_756 3_765 ?
O1 Ca1 O1 89.73(9) 5_666 3_765 ?
O1 Ca1 O1 90.27(9) 2_645 3_765 ?
O1 Ca1 O1 180.00(11) 6_546 3_765 ?
O1 Ca1 O1 180.0 4_756 . ?
O1 Ca1 O1 89.72(9) 5_666 . ?
O1 Ca1 O1 90.28(9) 2_645 . ?
O1 Ca1 O1 89.72(9) 6_546 . ?
O1 Ca1 O1 90.28(9) 3_765 . ?
C1 O1 Ca1 162.4(2) . . ?
O1 C1 N12 121.1(3) . . ?
O1 C1 N11 121.0(3) . . ?
N12 C1 N11 117.9(3) . . ?
C1 N11 C13 123.6(4) . . ?
C1 N11 C11 119.2(3) . . ?
C13 N11 C11 117.2(4) . . ?
C1 N12 C12 119.9(4) . . ?
C1 N12 C15 123.6(4) . . ?
C12 N12 C15 116.5(4) . . ?
N11 C11 H11A 109.5 . . ?
N11 C11 H11B 109.5 . . ?
H11A C11 H11B 109.5 . . ?
N11 C11 H11C 109.5 . . ?
H11A C11 H11C 109.5 . . ?
H11B C11 H11C 109.5 . . ?
N12 C12 H12A 109.5 . . ?
N12 C12 H12B 109.5 . . ?
H12A C12 H12B 109.5 . . ?
N12 C12 H12C 109.5 . . ?
H12A C12 H12C 109.5 . . ?
H12B C12 H12C 109.5 . . ?
C14 C13 N11 112.4(5) . . ?
C14 C13 H13A 109.1 . . ?
N11 C13 H13A 109.1 . . ?
C14 C13 H13B 109.1 . . ?
N11 C13 H13B 109.1 . . ?
H13A C13 H13B 107.9 . . ?
C13 C14 C15 114.1(5) . . ?
C13 C14 H14A 108.7 . . ?
C15 C14 H14A 108.7 . . ?
C13 C14 H14B 108.7 . . ?
C15 C14 H14B 108.7 . . ?
H14A C14 H14B 107.6 . . ?
C14 C15 N12 111.4(4) . . ?
C14 C15 H15A 109.3 . . ?
N12 C15 H15A 109.3 . . ?
C14 C15 H15B 109.3 . . ?
N12 C15 H15B 109.3 . . ?
H15A C15 H15B 108.0 . . ?

_refine_diff_density_max         0.714
_refine_diff_density_min         -0.557
_refine_diff_density_rms         0.055

_shelx_res_file                  
;
TITL s_a.res in P-3
    r.res
    created by SHELXL-2018/3 at 17:09:53 on 08-Sep-2022
REM Old TITL Cadmpu2_0m in P-3

REM SHELXT solution in P-3
REM R1 0.419,  Rweak 0.044,  Alpha 0.059,  Orientation as input
REM Formula found by SHELXT:  C12 N4 O2 Ca

CELL  0.71073  12.9549  12.9549   8.5602   90.000   90.000  120.000
ZERR    1.000   0.0018   0.0018   0.0012    0.000    0.000    0.000
LATT  1
SYMM -Y, X-Y, Z
SYMM -X+Y, -X, Z
SFAC C H N O CA I
UNIT 36 72 12 6 1 2
TEMP 23.000
shel 99 0.82
acta
L.S. 10
BOND $H
LIST 4
FMAP 2
PLAN 20

WGHT    0.054500    1.794500
EXTI    0.004276
FVAR       0.20164
I1    6    0.666667    0.333333    0.219965    10.33333    0.09131    0.09131 =
         0.24815    0.00000    0.00000    0.04565
CA1   5    1.000000    0.000000    0.500000    10.16667    0.03138    0.03138 =
         0.04847    0.00000    0.00000    0.01569
O1    4    0.833721   -0.056176    0.344350    11.00000    0.03979    0.05531 =
         0.06411   -0.00225   -0.01104    0.02305
C1    1    0.739818   -0.066626    0.289745    11.00000    0.04729    0.04950 =
         0.04549   -0.00773   -0.00622    0.02710
N11   3    0.633647   -0.159059    0.328671    11.00000    0.04115    0.06572 =
         0.07845    0.01218   -0.01575    0.01765
N12   3    0.741968    0.013946    0.190828    11.00000    0.06141    0.06230 =
         0.06359    0.00897   -0.00816    0.03141
C11   1    0.628608   -0.248413    0.434658    11.00000    0.06225    0.08516 =
         0.15034    0.05310   -0.02811    0.00476
AFIX 137
H11A  2    0.658688   -0.293851    0.383223    11.00000   -1.50000
H11B  2    0.547523   -0.300537    0.465897    11.00000   -1.50000
H11C  2    0.676268   -0.210162    0.525205    11.00000   -1.50000
AFIX   0
C12   1    0.854866    0.113001    0.140977    11.00000    0.09389    0.09127 =
         0.10708    0.03917   -0.00120    0.02576
AFIX 137
H12A  2    0.917432    0.095851    0.162890    11.00000   -1.50000
H12B  2    0.869824    0.183669    0.196181    11.00000   -1.50000
H12C  2    0.852292    0.125242    0.030767    11.00000   -1.50000
AFIX   0
C13   1    0.521503   -0.174989    0.271844    11.00000    0.05100    0.10831 =
         0.13820    0.01983   -0.02735    0.03047
AFIX  23
H13A  2    0.494065   -0.231224    0.185779    11.00000   -1.20000
H13B  2    0.462590   -0.208599    0.354541    11.00000   -1.20000
AFIX   0
C14   1    0.530809   -0.065806    0.220403    11.00000    0.07017    0.14548 =
         0.15828    0.02523   -0.02133    0.06269
AFIX  23
H14A  2    0.532916   -0.020036    0.311249    11.00000   -1.20000
H14B  2    0.459978   -0.083934    0.160924    11.00000   -1.20000
AFIX   0
C15   1    0.635291    0.007331    0.124590    11.00000    0.09914    0.08861 =
         0.08584   -0.00330   -0.02703    0.06609
AFIX  23
H15A  2    0.646683    0.087045    0.116263    11.00000   -1.20000
H15B  2    0.622379   -0.026141    0.020272    11.00000   -1.20000
AFIX   0
HKLF 4


REM  s_a.res in P-3
REM wR2 = 0.1338, GooF = S = 1.081, Restrained GooF = 1.081 for all data
REM R1 = 0.0494 for 1100 Fo > 4sig(Fo) and 0.0547 for all 1246 data
REM 90 parameters refined using 0 restraints

END

WGHT      0.0545      1.7926

REM Highest difference peak  0.714,  deepest hole -0.557,  1-sigma level  0.055
Q1    1   0.6622  0.3896  0.2732  11.00000  0.05    0.71
Q2    1   0.5344 -0.1236  0.1193  11.00000  0.05    0.45
Q3    1   0.7205 -0.2312  0.4504  11.00000  0.05    0.25
Q4    1   0.5400 -0.0579  0.4046  11.00000  0.05    0.16
Q5    1   0.9205  0.1463  0.2489  11.00000  0.05    0.15
Q6    1   0.4385 -0.2662  0.3017  11.00000  0.05    0.15
Q7    1   0.5555  0.3092  0.1377  11.00000  0.05    0.14
Q8    1   0.7929  0.0727  0.1763  11.00000  0.05    0.14
Q9    1   0.7343  0.0037  0.2857  11.00000  0.05    0.13
Q10   1   0.6632  0.2224  0.1663  11.00000  0.05    0.13
Q11   1   1.0000  0.0000  0.0810  10.33333  0.05    0.13
Q12   1   0.5928 -0.3491  0.3518  11.00000  0.05    0.13
Q13   1   0.5662 -0.1937  0.2710  11.00000  0.05    0.13
Q14   1   1.0872  0.0961  0.4782  11.00000  0.05    0.13
Q15   1   0.5366 -0.0978  0.3265  11.00000  0.05    0.13
Q16   1   0.5697 -0.2024  0.1170  11.00000  0.05    0.13
Q17   1   0.8207 -0.1190  0.3964  11.00000  0.05    0.12
Q18   1   0.6796  0.0991  0.0712  11.00000  0.05    0.12
Q19   1   0.6005  0.0177  0.2028  11.00000  0.05    0.12
Q20   1   0.7990  0.1806  0.1182  11.00000  0.05    0.11
;
_shelx_res_checksum              29026
####################################################################### 
# 
# This file contains crystal structure data downloaded from the 
# Cambridge Structural Database (CSD) hosted by the Cambridge 
# Crystallographic Data Centre (CCDC).
# 
# Full information about CCDC data access policies and citation 
# guidelines are available at http://www.ccdc.cam.ac.uk/access/V1 
# 
# Audit and citation data items may have been added by the CCDC. 
# Please retain this information to preserve the provenance of 
# this file and to allow appropriate attribution of the data. 
# 
#######################################################################

data_r
_database_code_depnum_ccdc_archive 'CCDC 2297621'
loop_
_audit_author_name
_audit_author_address
'Lars Eriksson'
;Stockholm University
Sweden
;
_audit_update_record             
;
2023-11-18 deposited with the CCDC.	2023-12-13 downloaded from the CCDC.
;

_audit_creation_method           SHELXL-2018/3
_shelx_SHELXL_version_number     2018/3
_chemical_name_systematic        ?
_chemical_name_common            ?
_chemical_melting_point          ?
_chemical_formula_moiety         ?
_chemical_formula_sum            'C38 H72 Ca F6 N12 O12 S2'
_chemical_formula_weight         1107.27

loop_
_atom_type_symbol
_atom_type_description
_atom_type_scat_dispersion_real
_atom_type_scat_dispersion_imag
_atom_type_scat_source
C C 0.0033 0.0016 'International Tables Vol C Tables 4.2.6.8 and 6.1.1.4'
H H 0.0000 0.0000 'International Tables Vol C Tables 4.2.6.8 and 6.1.1.4'
N N 0.0061 0.0033 'International Tables Vol C Tables 4.2.6.8 and 6.1.1.4'
O O 0.0106 0.0060 'International Tables Vol C Tables 4.2.6.8 and 6.1.1.4'
F F 0.0171 0.0103 'International Tables Vol C Tables 4.2.6.8 and 6.1.1.4'
S S 0.1246 0.1234 'International Tables Vol C Tables 4.2.6.8 and 6.1.1.4'
Ca Ca 0.2262 0.3064 'International Tables Vol C Tables 4.2.6.8 and 6.1.1.4'

_space_group_crystal_system      trigonal
_space_group_IT_number           147
_space_group_name_H-M_alt        'P -3'
_space_group_name_Hall           '-P 3'

_shelx_space_group_comment       
;
The symmetry employed for this shelxl refinement is uniquely defined
by the following loop, which should always be used as a source of
symmetry information in preference to the above space-group names.
They are only intended as comments.
;

loop_
_space_group_symop_operation_xyz
'x, y, z'
'-y, x-y, z'
'-x+y, -x, z'
'-x, -y, -z'
'y, -x+y, -z'
'x-y, x, -z'

_cell_length_a                   13.532(2)
_cell_length_b                   13.532(2)
_cell_length_c                   8.7287(14)
_cell_angle_alpha                90.000(3)
_cell_angle_beta                 90.000(3)
_cell_angle_gamma                120.000(3)
_cell_volume                     1384.3(5)
_cell_formula_units_Z            1
_cell_measurement_temperature    293(2)
_cell_measurement_reflns_used    999?
_cell_measurement_theta_min      2.0
_cell_measurement_theta_max      24.9

_exptl_crystal_description       prism
_exptl_crystal_colour            colourless
_exptl_crystal_density_meas      ?
_exptl_crystal_density_method    ?
_exptl_crystal_density_diffrn    1.328
_exptl_crystal_F_000             586
_exptl_transmission_factor_min   ?
_exptl_transmission_factor_max   ?
_exptl_crystal_size_max          0.35
_exptl_crystal_size_mid          0.20
_exptl_crystal_size_min          0.17
_exptl_absorpt_coefficient_mu    0.272
_shelx_estimated_absorpt_T_min   ?
_shelx_estimated_absorpt_T_max   ?
_exptl_absorpt_correction_type   multi-scan
_exptl_absorpt_correction_T_min  ?
_exptl_absorpt_correction_T_max  ?
_exptl_absorpt_process_details   'Bruker SADABS (1998)'
_exptl_absorpt_special_details   ?
_diffrn_ambient_temperature      293(2)
_diffrn_radiation_wavelength     0.71073
_diffrn_radiation_type           MoK\a
_diffrn_source                   'fine-focus sealed tube'
_diffrn_measurement_device_type  'Bruker SMART CCD diffractometer'
_diffrn_measurement_method       '\w scans'
_diffrn_detector_area_resol_mean ?
_diffrn_reflns_number            7993
_diffrn_reflns_av_unetI/netI     0.1046
_diffrn_reflns_av_R_equivalents  0.1043
_diffrn_reflns_limit_h_min       -9
_diffrn_reflns_limit_h_max       16
_diffrn_reflns_limit_k_min       -16
_diffrn_reflns_limit_k_max       13
_diffrn_reflns_limit_l_min       -10
_diffrn_reflns_limit_l_max       10
_diffrn_reflns_theta_min         1.738
_diffrn_reflns_theta_max         25.657
_diffrn_reflns_theta_full        25.242
_diffrn_measured_fraction_theta_max 1.000
_diffrn_measured_fraction_theta_full 1.000
_diffrn_reflns_Laue_measured_fraction_max 1.000
_diffrn_reflns_Laue_measured_fraction_full 1.000
_diffrn_reflns_point_group_measured_fraction_max 1.000
_diffrn_reflns_point_group_measured_fraction_full 1.000
_reflns_number_total             1768
_reflns_number_gt                713
_reflns_threshold_expression     'I > 2\s(I)'
_reflns_Friedel_coverage         0.000
_reflns_Friedel_fraction_max     .
_reflns_Friedel_fraction_full    .

_reflns_special_details          
;
 Reflections were merged by SHELXL according to the crystal
 class for the calculation of statistics and refinement.
 
 _reflns_Friedel_fraction is defined as the number of unique
 Friedel pairs measured divided by the number that would be
 possible theoretically, ignoring centric projections and
 systematic absences.
;

_computing_data_collection       '(Bruker SMART (1998b)'
_computing_cell_refinement       '(Bruker SMART and SAINT (1998b)'
_computing_data_reduction        '(Bruker SAINT (1998b)'
_computing_structure_solution    ?
_computing_structure_refinement  'SHELXL-2018/3 (Sheldrick, 2018)'
_computing_molecular_graphics    ?
_computing_publication_material  ?
_refine_special_details          ?
_refine_ls_structure_factor_coef Fsqd
_refine_ls_matrix_type           full
_refine_ls_weighting_scheme      calc
_refine_ls_weighting_details     
'w=1/[\s^2^(Fo^2^)+(0.1290P)^2^] where P=(Fo^2^+2Fc^2^)/3'
_atom_sites_solution_primary     direct
_atom_sites_solution_secondary   difmap
_atom_sites_solution_hydrogens   geom
_refine_ls_hydrogen_treatment    constr
_refine_ls_extinction_method     'SHELXL-2018/3 (Sheldrick 2018)'
_refine_ls_extinction_coef       .
_refine_ls_extinction_expression ?
_refine_ls_number_reflns         1768
_refine_ls_number_parameters     105
_refine_ls_number_restraints     27
_refine_ls_R_factor_all          0.2370
_refine_ls_R_factor_gt           0.1299
_refine_ls_wR_factor_ref         0.3683
_refine_ls_wR_factor_gt          0.3313
_refine_ls_goodness_of_fit_ref   1.463
_refine_ls_restrained_S_all      1.513
_refine_ls_shift/su_max          0.000
_refine_ls_shift/su_mean         0.000

loop_
_atom_site_label
_atom_site_type_symbol
_atom_site_fract_x
_atom_site_fract_y
_atom_site_fract_z
_atom_site_U_iso_or_equiv
_atom_site_adp_type
_atom_site_occupancy
_atom_site_site_symmetry_order
_atom_site_calc_flag
_atom_site_refinement_flags_posn
_atom_site_refinement_flags_adp
_atom_site_refinement_flags_occupancy
_atom_site_disorder_assembly
_atom_site_disorder_group
Ca1 Ca 0.000000 0.000000 0.000000 0.0520(12) Uani 1 6 d S T P . .
O1 O 0.0630(4) 0.1614(4) 0.1528(5) 0.0678(16) Uani 1 1 d . . . . .
C1 C 0.0800(6) 0.2516(6) 0.2120(7) 0.0571(18) Uiso 1 1 d . . . . .
N11 N 0.0034(5) 0.2554(5) 0.3034(7) 0.0738(19) Uani 1 1 d . . . . .
N12 N 0.1763(6) 0.3503(5) 0.1812(7) 0.081(2) Uani 1 1 d . . . . .
C11 C -0.0956(8) 0.1499(8) 0.3500(12) 0.117(4) Uani 1 1 d . . . . .
H11A H -0.142679 0.166259 0.415266 0.176 Uiso 1 1 calc R U . . .
H11B H -0.138277 0.109298 0.260967 0.176 Uiso 1 1 calc R U . . .
H11C H -0.071562 0.103942 0.404600 0.176 Uiso 1 1 calc R U . . .
C12 C 0.2670(8) 0.3482(7) 0.0933(12) 0.127(4) Uani 1 1 d . . . . .
H12A H 0.329452 0.424671 0.081104 0.191 Uiso 1 1 calc R U . . .
H12B H 0.292858 0.303299 0.146723 0.191 Uiso 1 1 calc R U . . .
H12C H 0.238383 0.315320 -0.005599 0.191 Uiso 1 1 calc R U . . .
C13 C 0.0153(8) 0.3582(8) 0.3741(10) 0.094(3) Uani 1 1 d . . . . .
H13A H 0.047335 0.366908 0.475874 0.113 Uiso 1 1 calc R U . . .
H13B H -0.059333 0.351256 0.384037 0.113 Uiso 1 1 calc R U . . .
C14 C 0.0890(11) 0.4585(9) 0.2824(13) 0.124(4) Uani 1 1 d . . . . .
H14A H 0.104912 0.527192 0.337466 0.148 Uiso 1 1 calc R U . . .
H14B H 0.051332 0.456571 0.186895 0.148 Uiso 1 1 calc R U . . .
C15 C 0.2005(10) 0.4592(7) 0.2493(11) 0.120(4) Uani 1 1 d . . . . .
H15A H 0.247018 0.521128 0.179620 0.144 Uiso 1 1 calc R U . . .
H15B H 0.242849 0.471732 0.343857 0.144 Uiso 1 1 calc R U . . .
S2 S 0.666667 0.333333 0.3485(11) 0.219(4) Uani 1 3 d DS TU P . .
O2 O 0.700(2) 0.2639(17) 0.408(2) 0.498(16) Uani 1 1 d D U . . .
C2 C 0.666667 0.333333 0.134(3) 0.319(17) Uani 1 3 d DS TU P . .
F2 F 0.7706(16) 0.3740(19) 0.104(2) 0.481(14) Uani 1 1 d D U . . .

loop_
_atom_site_aniso_label
_atom_site_aniso_U_11
_atom_site_aniso_U_22
_atom_site_aniso_U_33
_atom_site_aniso_U_23
_atom_site_aniso_U_13
_atom_site_aniso_U_12
Ca1 0.0415(14) 0.0415(14) 0.073(2) 0.000 0.000 0.0208(7)
O1 0.067(3) 0.046(3) 0.086(3) -0.009(2) -0.002(2) 0.025(2)
N11 0.080(4) 0.058(4) 0.081(4) -0.008(3) 0.006(4) 0.034(4)
N12 0.086(5) 0.052(4) 0.083(5) -0.017(3) 0.007(4) 0.018(4)
C11 0.090(7) 0.087(7) 0.150(9) -0.005(6) 0.041(6) 0.026(6)
C12 0.098(7) 0.063(6) 0.165(9) -0.025(6) 0.060(7) -0.002(5)
C13 0.099(7) 0.087(7) 0.113(7) -0.023(6) -0.008(6) 0.059(6)
C14 0.175(11) 0.075(7) 0.137(9) -0.027(6) -0.010(8) 0.075(8)
C15 0.131(9) 0.052(6) 0.121(8) -0.016(5) 0.023(7) 0.004(6)
S2 0.229(6) 0.229(6) 0.200(7) 0.000 0.000 0.115(3)
O2 0.64(3) 0.47(3) 0.58(3) 0.22(3) -0.03(3) 0.43(2)
C2 0.30(2) 0.30(2) 0.36(3) 0.000 0.000 0.150(11)
F2 0.34(2) 0.48(3) 0.56(3) 0.16(3) 0.179(19) 0.16(3)

_geom_special_details            
;
 All esds (except the esd in the dihedral angle between two l.s. planes)
 are estimated using the full covariance matrix.  The cell esds are taken
 into account individually in the estimation of esds in distances, angles
 and torsion angles; correlations between esds in cell parameters are only
 used when they are defined by crystal symmetry.  An approximate (isotropic)
 treatment of cell esds is used for estimating esds involving l.s. planes.
;

loop_
_geom_bond_atom_site_label_1
_geom_bond_atom_site_label_2
_geom_bond_distance
_geom_bond_site_symmetry_2
_geom_bond_publ_flag
Ca1 O1 2.327(4) 6 ?
Ca1 O1 2.327(4) 3 ?
Ca1 O1 2.327(4) . ?
Ca1 O1 2.327(4) 2 ?
Ca1 O1 2.327(4) 5 ?
Ca1 O1 2.327(4) 4 ?
O1 C1 1.236(8) . ?
C1 N11 1.329(9) . ?
C1 N12 1.347(9) . ?
N11 C11 1.444(10) . ?
N11 C13 1.455(9) . ?
N12 C12 1.459(10) . ?
N12 C15 1.467(10) . ?
C13 C14 1.458(13) . ?
C14 C15 1.532(13) . ?
S2 O2 1.331(12) . ?
S2 O2 1.331(12) 2_655 ?
S2 O2 1.331(12) 3_665 ?
S2 C2 1.87(2) . ?
C2 F2 1.256(17) . ?
C2 F2 1.256(17) 3_665 ?
C2 F2 1.256(17) 2_655 ?

loop_
_geom_angle_atom_site_label_1
_geom_angle_atom_site_label_2
_geom_angle_atom_site_label_3
_geom_angle
_geom_angle_site_symmetry_1
_geom_angle_site_symmetry_3
_geom_angle_publ_flag
O1 Ca1 O1 180.0(3) 6 3 ?
O1 Ca1 O1 89.60(16) 6 . ?
O1 Ca1 O1 90.40(16) 3 . ?
O1 Ca1 O1 89.60(16) 6 2 ?
O1 Ca1 O1 90.40(16) 3 2 ?
O1 Ca1 O1 90.40(16) . 2 ?
O1 Ca1 O1 90.40(16) 6 5 ?
O1 Ca1 O1 89.60(16) 3 5 ?
O1 Ca1 O1 89.60(16) . 5 ?
O1 Ca1 O1 180.0(4) 2 5 ?
O1 Ca1 O1 90.40(16) 6 4 ?
O1 Ca1 O1 89.60(16) 3 4 ?
O1 Ca1 O1 180.0 . 4 ?
O1 Ca1 O1 89.60(16) 2 4 ?
O1 Ca1 O1 90.40(16) 5 4 ?
C1 O1 Ca1 165.0(4) . . ?
O1 C1 N11 121.7(7) . . ?
O1 C1 N12 120.4(7) . . ?
N11 C1 N12 117.9(7) . . ?
C1 N11 C11 119.1(7) . . ?
C1 N11 C13 125.2(7) . . ?
C11 N11 C13 115.5(7) . . ?
C1 N12 C12 119.5(6) . . ?
C1 N12 C15 122.3(7) . . ?
C12 N12 C15 117.7(7) . . ?
N11 C13 C14 110.8(7) . . ?
C13 C14 C15 108.8(9) . . ?
N12 C15 C14 110.3(7) . . ?
O2 S2 O2 105.8(12) . 2_655 ?
O2 S2 O2 105.8(12) . 3_665 ?
O2 S2 O2 105.8(12) 2_655 3_665 ?
O2 S2 C2 113.0(10) . . ?
O2 S2 C2 113.0(10) 2_655 . ?
O2 S2 C2 113.0(10) 3_665 . ?
F2 C2 F2 115.7(10) . 3_665 ?
F2 C2 F2 115.7(10) . 2_655 ?
F2 C2 F2 115.7(10) 3_665 2_655 ?
F2 C2 S2 102.1(14) . . ?
F2 C2 S2 102.1(14) 3_665 . ?
F2 C2 S2 102.1(14) 2_655 . ?

_refine_diff_density_max         0.858
_refine_diff_density_min         -0.598
_refine_diff_density_rms         0.114

_shelx_res_file                  
;
TITL trictric in P-3
    r.res
    created by SHELXL-2018/3 at 21:38:25 on 16-Nov-2023
CELL 0.71073  13.5324  13.5324   8.7287  90.000  90.000 120.000
ZERR    1.00   0.0020   0.0021   0.0014   0.003   0.003   0.003
LATT  1
SYMM -Y, X-Y, Z
SYMM -X+Y, -X, Z
SFAC  C  H  N  O  F  S Ca
UNIT 38 72 12 12  6  2  1
L.S. 20
acta
shel 99 0.82
rem  omit     1   4   2
rem  omit     0   1   2
rem  omit     0   1   1
rem  omit    -1   2   2
rem  omit    -1   5   2
rem  omit    -1   1   2
rem  omit    -1   1   1
rem  omit     0   0   2
rem  omit    -2   5   3
rem  omit    -1   6   1
rem  omit    -3   5   0
rem  omit    -5   3   1
rem  omit    -1   7   2
rem  omit    -1   1   3
rem  omit     1   1   2
rem  omit     2   3   2
rem  omit     1   3   1
rem  omit    -4   8   0
rem  omit     0   1   3
rem  omit    -1   5   0
rem  omit     3   3   4
rem  omit     0   5   1
rem  omit    -2   4   0
rem  omit     0   4   1
PLAN -40
eqiv $1 1-y, x-y, z
eqiv $2 1-x+y, 1-x, z
dfix 21 s2 o2
dfix 1.85 s2 c2
dfix 31 c2 f2
dfix 2.95 o2 f2 o2 f2_$2 o2_$2 f2_$2 o2_$2 f2_$1 o2_$1 f2_$1 o2_$1 f2
simu s2 c2
simu s2 o2
simu c2 f2
WGHT    0.129000
FVAR       0.31362   1.33079   1.25440
CA1   7    0.000000    0.000000    0.000000    10.16667    0.04181    0.04181 =
         0.07325    0.00000    0.00000    0.02091
O1    4    0.062975    0.161403    0.152842    11.00000    0.06703    0.04669 =
         0.08625   -0.00868   -0.00195    0.02508
C1    1    0.080011    0.251633    0.211987    11.00000    0.05735
N11   3    0.003421    0.255439    0.303390    11.00000    0.08069    0.05863 =
         0.08153   -0.00847    0.00591    0.03367
N12   3    0.176323    0.350286    0.181155    11.00000    0.08617    0.05263 =
         0.08366   -0.01695    0.00676    0.01837
C11   1   -0.095567    0.149888    0.349944    11.00000    0.09079    0.08703 =
         0.15029   -0.00536    0.04114    0.02612
AFIX  33
H11A  2   -0.142673    0.166259    0.415250    11.00000   -1.50000
H11B  2   -0.138264    0.109309    0.260944    11.00000   -1.50000
H11C  2   -0.071554    0.103943    0.404577    11.00000   -1.50000
AFIX   0
C12   1    0.267002    0.348209    0.093380    11.00000    0.09876    0.06287 =
         0.16550   -0.02471    0.05979   -0.00191
AFIX  33
H12A  2    0.329441    0.424663    0.081124    11.00000   -1.50000
H12B  2    0.292855    0.303309    0.146804    11.00000   -1.50000
H12C  2    0.238385    0.315288   -0.005550    11.00000   -1.50000
AFIX   0
C13   1    0.015262    0.358162    0.374056    11.00000    0.09919    0.08730 =
         0.11380   -0.02288   -0.00764    0.05949
AFIX  23
H13A  2    0.047324    0.366882    0.475879    11.00000   -1.20000
H13B  2   -0.059340    0.351232    0.384032    11.00000   -1.20000
AFIX   0
C14   1    0.088979    0.458519    0.282348    11.00000    0.17597    0.07578 =
         0.13722   -0.02693   -0.00984    0.07535
AFIX  23
H14A  2    0.104927    0.527182    0.337469    11.00000   -1.20000
H14B  2    0.051337    0.456569    0.186896    11.00000   -1.20000
AFIX   0
C15   1    0.200453    0.459211    0.249330    11.00000    0.13132    0.05220 =
         0.12139   -0.01623    0.02321    0.00402
AFIX  23
H15A  2    0.246978    0.521108    0.179617    11.00000   -1.20000
H15B  2    0.242812    0.471710    0.343849    11.00000   -1.20000
AFIX   0
S2    6    0.666667    0.333333    0.348478    10.33333    0.22970    0.22970 =
         0.20006    0.00000    0.00000    0.11485
O2    4    0.699654    0.263905    0.407963    11.00000    0.64265    0.46756 =
         0.58339    0.22201   -0.02852    0.42638
C2    1    0.666667    0.333333    0.134412    10.33333    0.30042    0.30042 =
         0.35673    0.00000    0.00000    0.15021
F2    5    0.770476    0.373931    0.104089    11.00000    0.34435    0.47680 =
         0.56475    0.16483    0.18003    0.15977
HKLF 4


REM  trictric in P-3
REM wR2 = 0.3683, GooF = S = 1.463, Restrained GooF = 1.513 for all data
REM R1 = 0.1299 for 713 Fo > 4sig(Fo) and 0.2370 for all 1768 data
REM 105 parameters refined using 27 restraints

END

WGHT      0.2000      0.0000

REM Highest difference peak  0.848,  deepest hole -0.598,  1-sigma level  0.114
Q1    1  -0.3418  0.2497  0.2620  11.00000  0.05    0.79
Q2    1  -0.2394  0.2716  0.1974  11.00000  0.05    0.78
Q3    1   0.6667  0.3333  0.0420  10.33333  0.05    0.57
Q4    1  -0.3985  0.1744  0.1925  11.00000  0.05    0.48
Q5    1   0.2863  0.4114  0.0214  11.00000  0.05    0.24
Q6    1   0.2442  0.2680  0.0725  11.00000  0.05    0.22
Q7    1  -0.0816  0.0890  0.3302  11.00000  0.05    0.19
Q8    1   0.1218  0.2848  0.1593  11.00000  0.05    0.18
Q9    1  -0.1161  0.1328  0.4156  11.00000  0.05    0.17
Q10   1   0.3526  0.3890  0.1409  11.00000  0.05    0.16
Q11   1  -0.0227  0.1292  0.1634  11.00000  0.05    0.15
Q12   1  -0.1517  0.1723  0.3039  11.00000  0.05    0.15
Q13   1   0.2344  0.3447  0.1451  11.00000  0.05    0.14
Q14   1   0.3885  0.3750  0.1770  11.00000  0.05    0.14
Q15   1   0.3160  0.3519 -0.0022  11.00000  0.05    0.13
Q16   1  -0.0344  0.2072  0.3373  11.00000  0.05    0.13
Q17   1  -0.0976  0.1842  0.4727  11.00000  0.05    0.13
Q18   1   0.1293  0.5600  0.1074  11.00000  0.05    0.12
Q19   1   0.1337  0.1495  0.1151  11.00000  0.05    0.12
Q20   1  -0.0011  0.5390  0.3330  11.00000  0.05    0.12
Q21   1  -0.1095  0.2872  0.5243  11.00000  0.05    0.12
Q22   1   0.3519  0.4503  0.1946  11.00000  0.05    0.11
Q23   1  -0.0081  0.4012  0.4966  11.00000  0.05    0.11
Q24   1  -0.1035  0.3526  0.2563  11.00000  0.05    0.11
Q25   1   0.2006  0.5681  0.2674  11.00000  0.05    0.11
Q26   1   0.4089  0.3385  0.0386  11.00000  0.05    0.11
Q27   1   0.1768  0.4586  0.3018  11.00000  0.05    0.11
Q28   1  -0.2022  0.1568  0.2258  11.00000  0.05    0.11
Q29   1   0.3115  0.5427  0.2095  11.00000  0.05    0.11
Q30   1   0.4258  0.5109  0.0303  11.00000  0.05    0.10
Q31   1   0.0389  0.2404  0.2631  11.00000  0.05    0.10
Q32   1  -0.0388  0.4601  0.2825  11.00000  0.05    0.10
Q33   1   0.1362  0.4152  0.0816  11.00000  0.05    0.10
Q34   1   0.1409  0.4679  0.1632  11.00000  0.05    0.10
Q35   1   0.1861  0.2994  0.3773  11.00000  0.05    0.10
Q36   1   0.1852  0.5795  0.3397  11.00000  0.05    0.10
Q37   1  -0.4085  0.1006  0.1210  11.00000  0.05    0.10
Q38   1  -0.0995  0.1207  0.0153  11.00000  0.05    0.09
Q39   1  -0.0419  0.4987  0.4582  11.00000  0.05    0.09
Q40   1   0.1041  0.1256 -0.0060  11.00000  0.05    0.09
;
_shelx_res_checksum              30189
####################################################################### 
# 
# This file contains crystal structure data downloaded from the 
# Cambridge Structural Database (CSD) hosted by the Cambridge 
# Crystallographic Data Centre (CCDC).
# 
# Full information about CCDC data access policies and citation 
# guidelines are available at http://www.ccdc.cam.ac.uk/access/V1 
# 
# Audit and citation data items may have been added by the CCDC. 
# Please retain this information to preserve the provenance of 
# this file and to allow appropriate attribution of the data. 
# 
#######################################################################

data_ca_dmpu6_clo4_2
_database_code_depnum_ccdc_archive 'CCDC 2297623'
loop_
_audit_author_name
_audit_author_address
'Lars Eriksson'
;Stockholm University
Sweden
;
_audit_update_record             
;
2023-09-26 deposited with the CCDC.	2023-12-13 downloaded from the CCDC.
;

_audit_creation_method           SHELXL-97
_chemical_name_systematic        
; 
Hexakis(dimethylpropyleneurea)calcium(II)perchlorate
;
_chemical_name_common            ?
_chemical_melting_point          ?
_chemical_formula_moiety         ?
_chemical_formula_sum            'C36 H72 Ca Cl2 N12 O14'
_chemical_formula_weight         1008.04

loop_
_atom_type_symbol
_atom_type_description
_atom_type_scat_dispersion_real
_atom_type_scat_dispersion_imag
_atom_type_scat_source
C C 0.0033 0.0016 'International Tables Vol C Tables 4.2.6.8 and 6.1.1.4'
H H 0.0000 0.0000 'International Tables Vol C Tables 4.2.6.8 and 6.1.1.4'
N N 0.0061 0.0033 'International Tables Vol C Tables 4.2.6.8 and 6.1.1.4'
O O 0.0106 0.0060 'International Tables Vol C Tables 4.2.6.8 and 6.1.1.4'
Cl Cl 0.1484 0.1585 'International Tables Vol C Tables 4.2.6.8 and 6.1.1.4'
Ca Ca 0.2262 0.3064 'International Tables Vol C Tables 4.2.6.8 and 6.1.1.4'

_symmetry_cell_setting           Hexagonal
_symmetry_space_group_name_H-M   P-3

loop_
_symmetry_equiv_pos_as_xyz
'x, y, z'
'-y, x-y, z'
'-x+y, -x, z'
'-x, -y, -z'
'y, -x+y, -z'
'x-y, x, -z'

_cell_length_a                   13.083(3)
_cell_length_b                   13.083(3)
_cell_length_c                   8.553(3)
_cell_angle_alpha                90.00
_cell_angle_beta                 90.00
_cell_angle_gamma                120.00
_cell_volume                     1267.8(6)
_cell_formula_units_Z            1
_cell_measurement_temperature    295(2)
_cell_measurement_reflns_used    1270
_cell_measurement_theta_min      1.80
_cell_measurement_theta_max      27.47

_exptl_crystal_description       prism
_exptl_crystal_colour            colourless
_exptl_crystal_size_max          0.40
_exptl_crystal_size_mid          0.25
_exptl_crystal_size_min          0.20
_exptl_crystal_density_meas      ?
_exptl_crystal_density_diffrn    1.320
_exptl_crystal_density_method    'not measured'
_exptl_crystal_F_000             538
_exptl_absorpt_coefficient_mu    0.299
_exptl_absorpt_correction_type   empirical
_exptl_absorpt_correction_T_min  0.8896
_exptl_absorpt_correction_T_max  0.9426
_exptl_absorpt_process_details   SADABS

_exptl_special_details           
; 
 ? 
;

_diffrn_ambient_temperature      295(2)
_diffrn_radiation_wavelength     0.71073
_diffrn_radiation_type           MoK\a
_diffrn_radiation_source         'fine-focus sealed tube'
_diffrn_radiation_monochromator  graphite
_diffrn_measurement_device_type  'Bruker SMART CCD diffractometer'
_diffrn_measurement_method       'Omega scans'
_diffrn_detector_area_resol_mean ?
_diffrn_standards_number         ?
_diffrn_standards_interval_count ?
_diffrn_standards_interval_time  ?
_diffrn_standards_decay_%        
;
Neglible as determined from a repetition of the first
50 frames at the end of the experiment
;
_diffrn_reflns_number            9888
_diffrn_reflns_av_R_equivalents  0.0368
_diffrn_reflns_av_sigmaI/netI    0.0336
_diffrn_reflns_limit_h_min       -16
_diffrn_reflns_limit_h_max       16
_diffrn_reflns_limit_k_min       -16
_diffrn_reflns_limit_k_max       14
_diffrn_reflns_limit_l_min       -11
_diffrn_reflns_limit_l_max       10
_diffrn_reflns_theta_min         1.80
_diffrn_reflns_theta_max         27.47
_reflns_number_total             1914
_reflns_number_gt                1270
_reflns_threshold_expression     >2sigma(I)

_computing_data_collection       'Bruker SMART (1998)'
_computing_cell_refinement       'Bruker SMART and SAINT (1998)'
_computing_data_reduction        'Bruker SAINT (1998)'
_computing_structure_solution    'Bruker SHELXTL (1998)'
_computing_structure_refinement  'Bruker SHELXTL (1998)'
_computing_molecular_graphics    'Bruker SHELXTL (1998)'
_computing_publication_material  'Bruker SHELXTL (1998)'


_refine_special_details          
; 
 Refinement of F^2^ against ALL reflections.  The weighted R-factor wR and 
 goodness of fit S are based on F^2^, conventional R-factors R are based 
 on F, with F set to zero for negative F^2^. The threshold expression of 
 F^2^ > 2sigma(F^2^) is used only for calculating R-factors(gt) etc. and is 
 not relevant to the choice of reflections for refinement.  R-factors based 
 on F^2^ are statistically about twice as large as those based on F, and R- 
 factors based on ALL data will be even larger. 
;

_refine_ls_structure_factor_coef Fsqd
_refine_ls_matrix_type           full
_refine_ls_weighting_scheme      calc
_refine_ls_weighting_details     
'calc w=1/[\s^2^(Fo^2^)+(0.0900P)^2^+0.0000P] where P=(Fo^2^+2Fc^2^)/3'
_atom_sites_solution_primary     direct
_atom_sites_solution_secondary   difmap
_atom_sites_solution_hydrogens   geom
_refine_ls_hydrogen_treatment    mixed
_refine_ls_extinction_method     SHELXL
_refine_ls_extinction_coef       0.021(4)
_refine_ls_extinction_expression Fc^*^=kFc[1+0.001xFc^2^\l^3^/sin(2\q)]^-1/4^
_refine_ls_number_reflns         1914
_refine_ls_number_parameters     116
_refine_ls_number_restraints     0
_refine_ls_R_factor_all          0.0654
_refine_ls_R_factor_gt           0.0450
_refine_ls_wR_factor_ref         0.1348
_refine_ls_wR_factor_gt          0.1269
_refine_ls_goodness_of_fit_ref   0.916
_refine_ls_restrained_S_all      0.916
_refine_ls_shift/su_max          0.000
_refine_ls_shift/su_mean         0.000

loop_
_atom_site_label
_atom_site_type_symbol
_atom_site_fract_x
_atom_site_fract_y
_atom_site_fract_z
_atom_site_U_iso_or_equiv
_atom_site_adp_type
_atom_site_occupancy
_atom_site_symmetry_multiplicity
_atom_site_calc_flag
_atom_site_refinement_flags
_atom_site_disorder_assembly
_atom_site_disorder_group
Ca1 Ca 0.0000 0.0000 0.0000 0.0371(3) Uani 1 6 d S . .
O1 O 0.10765(11) 0.16565(10) 0.15653(15) 0.0527(4) Uani 1 1 d . . .
N1 N 0.26955(15) 0.25712(15) 0.3090(2) 0.0609(5) Uani 1 1 d . . .
N2 N 0.20174(16) 0.36425(14) 0.1741(2) 0.0628(5) Uani 1 1 d . . .
C1 C 0.18980(15) 0.25856(15) 0.21082(19) 0.0452(4) Uani 1 1 d . . .
C2 C 0.3688(2) 0.3628(2) 0.3746(3) 0.0786(7) Uani 1 1 d . . .
H2A H 0.4369 0.3520 0.3806 0.094 Uiso 1 1 calc R . .
H2B H 0.3494 0.3748 0.4800 0.094 Uiso 1 1 calc R . .
C3 C 0.3986(3) 0.4670(3) 0.2806(4) 0.1110(11) Uani 1 1 d . . .
H4A H 0.4510 0.5370 0.3403 0.133 Uiso 1 1 calc R . .
H4B H 0.4409 0.4659 0.1880 0.133 Uiso 1 1 calc R . .
C4 C 0.2966(3) 0.4750(2) 0.2327(4) 0.1006(10) Uani 1 1 d . . .
H3A H 0.2681 0.5000 0.3212 0.121 Uiso 1 1 calc R . .
H3B H 0.3200 0.5346 0.1519 0.121 Uiso 1 1 calc R . .
C5 C 0.2562(3) 0.1450(3) 0.3571(4) 0.0975(9) Uani 1 1 d . . .
H5A H 0.2593 0.1425 0.4691 0.146 Uiso 1 1 calc R . .
H5B H 0.3187 0.1361 0.3131 0.146 Uiso 1 1 calc R . .
H5C H 0.1815 0.0821 0.3211 0.146 Uiso 1 1 calc R . .
C6 C 0.1162(3) 0.3689(2) 0.0726(4) 0.1026(11) Uani 1 1 d . . .
H6A H 0.1356 0.4495 0.0594 0.154 Uiso 1 1 calc R . .
H6B H 0.0391 0.3245 0.1182 0.154 Uiso 1 1 calc R . .
H6C H 0.1169 0.3359 -0.0273 0.154 Uiso 1 1 calc R . .
Cl1 Cl -0.3333 0.3333 0.26775(18) 0.0893(4) Uani 1 3 d S . .
O3A O -0.3342(8) 0.4325(9) 0.3225(18) 0.184(9) Uani 0.49(2) 1 d P . .
O3B O -0.3500(10) 0.4182(10) 0.2007(16) 0.184(7) Uani 0.51(2) 1 d P . .
O4A O -0.3333 0.3333 0.1166(18) 0.229(12) Uani 0.49(2) 3 d SP . .
O4B O -0.3333 0.3333 0.4177(13) 0.240(12) Uani 0.51(2) 3 d SP . .

loop_
_atom_site_aniso_label
_atom_site_aniso_U_11
_atom_site_aniso_U_22
_atom_site_aniso_U_33
_atom_site_aniso_U_23
_atom_site_aniso_U_13
_atom_site_aniso_U_12
Ca1 0.0320(3) 0.0320(3) 0.0471(5) 0.000 0.000 0.01601(15)
O1 0.0489(7) 0.0405(7) 0.0615(8) -0.0103(6) -0.0078(6) 0.0169(6)
N1 0.0583(10) 0.0585(10) 0.0624(10) -0.0053(8) -0.0146(8) 0.0268(8)
N2 0.0697(11) 0.0413(9) 0.0717(11) -0.0136(8) -0.0235(9) 0.0236(8)
C1 0.0443(9) 0.0433(9) 0.0434(10) -0.0058(7) 0.0015(7) 0.0185(8)
C2 0.0566(13) 0.0865(18) 0.0829(16) -0.0220(13) -0.0200(12) 0.0284(12)
C3 0.084(2) 0.0662(17) 0.141(3) -0.0174(17) -0.0307(19) 0.0066(15)
C4 0.105(2) 0.0480(13) 0.128(2) -0.0230(14) -0.0493(18) 0.0228(13)
C5 0.113(2) 0.0834(18) 0.104(2) -0.0008(15) -0.0370(18) 0.0553(17)
C6 0.126(2) 0.0618(15) 0.126(2) -0.0248(15) -0.067(2) 0.0516(16)
Cl1 0.0760(5) 0.0760(5) 0.1161(12) 0.000 0.000 0.0380(3)
O3A 0.136(6) 0.128(7) 0.31(2) -0.088(10) -0.007(8) 0.080(4)
O3B 0.196(8) 0.126(9) 0.248(15) 0.071(9) 0.032(8) 0.095(7)
O4A 0.284(18) 0.284(18) 0.121(11) 0.000 0.000 0.142(9)
O4B 0.326(19) 0.326(19) 0.068(7) 0.000 0.000 0.163(9)

_geom_special_details            
; 
 All esds (except the esd in the dihedral angle between two l.s. planes) 
 are estimated using the full covariance matrix.  The cell esds are taken 
 into account individually in the estimation of esds in distances, angles 
 and torsion angles; correlations between esds in cell parameters are only 
 used when they are defined by crystal symmetry.  An approximate (isotropic) 
 treatment of cell esds is used for estimating esds involving l.s. planes. 
;

loop_
_geom_bond_atom_site_label_1
_geom_bond_atom_site_label_2
_geom_bond_distance
_geom_bond_site_symmetry_2
_geom_bond_publ_flag
Ca1 O1 2.3282(12) 4 ?
Ca1 O1 2.3282(12) . ?
Ca1 O1 2.3282(12) 6 ?
Ca1 O1 2.3282(12) 2 ?
Ca1 O1 2.3282(12) 5 ?
Ca1 O1 2.3282(12) 3 ?
O1 C1 1.242(2) . ?
N1 C1 1.347(2) . ?
N1 C5 1.447(3) . ?
N1 C2 1.455(3) . ?
N2 C1 1.349(2) . ?
N2 C6 1.441(3) . ?
N2 C4 1.446(3) . ?
C2 C3 1.459(4) . ?
C3 C4 1.448(4) . ?
Cl1 O4B 1.282(11) . ?
Cl1 O4A 1.293(15) . ?
Cl1 O3B 1.361(8) 3_455 ?
Cl1 O3B 1.361(8) 2_565 ?
Cl1 O3B 1.361(8) . ?
Cl1 O3A 1.385(7) 3_455 ?
Cl1 O3A 1.385(7) 2_565 ?
Cl1 O3A 1.385(7) . ?
O3A O3B 1.061(11) . ?
O3A O4B 1.536(16) . ?
O3B O4A 1.429(16) . ?
O4A O3B 1.429(16) 3_455 ?
O4A O3B 1.429(16) 2_565 ?
O4B O3A 1.536(16) 3_455 ?
O4B O3A 1.536(16) 2_565 ?

loop_
_geom_angle_atom_site_label_1
_geom_angle_atom_site_label_2
_geom_angle_atom_site_label_3
_geom_angle
_geom_angle_site_symmetry_1
_geom_angle_site_symmetry_3
_geom_angle_publ_flag
O1 Ca1 O1 180.00(8) 4 . ?
O1 Ca1 O1 90.23(5) 4 6 ?
O1 Ca1 O1 89.77(5) . 6 ?
O1 Ca1 O1 89.77(5) 4 2 ?
O1 Ca1 O1 90.23(5) . 2 ?
O1 Ca1 O1 89.77(5) 6 2 ?
O1 Ca1 O1 90.23(5) 4 5 ?
O1 Ca1 O1 89.77(5) . 5 ?
O1 Ca1 O1 90.23(5) 6 5 ?
O1 Ca1 O1 180.0 2 5 ?
O1 Ca1 O1 89.77(5) 4 3 ?
O1 Ca1 O1 90.23(5) . 3 ?
O1 Ca1 O1 180.00(7) 6 3 ?
O1 Ca1 O1 90.23(5) 2 3 ?
O1 Ca1 O1 89.77(5) 5 3 ?
C1 O1 Ca1 161.97(12) . . ?
C1 N1 C5 119.30(18) . . ?
C1 N1 C2 123.84(18) . . ?
C5 N1 C2 116.84(19) . . ?
C1 N2 C6 119.31(17) . . ?
C1 N2 C4 123.21(18) . . ?
C6 N2 C4 117.48(19) . . ?
O1 C1 N1 121.12(17) . . ?
O1 C1 N2 121.08(17) . . ?
N1 C1 N2 117.79(16) . . ?
N1 C2 C3 111.7(2) . . ?
C4 C3 C2 113.5(3) . . ?
N2 C4 C3 112.7(2) . . ?
O4B Cl1 O4A 180.000(5) . . ?
O4B Cl1 O3B 114.9(7) . 3_455 ?
O4A Cl1 O3B 65.1(7) . 3_455 ?
O4B Cl1 O3B 114.9(7) . 2_565 ?
O4A Cl1 O3B 65.1(7) . 2_565 ?
O3B Cl1 O3B 103.5(8) 3_455 2_565 ?
O4B Cl1 O3B 114.9(7) . . ?
O4A Cl1 O3B 65.1(7) . . ?
O3B Cl1 O3B 103.5(8) 3_455 . ?
O3B Cl1 O3B 103.5(8) 2_565 . ?
O4B Cl1 O3A 70.2(7) . 3_455 ?
O4A Cl1 O3A 109.8(7) . 3_455 ?
O3B Cl1 O3A 45.4(5) 3_455 3_455 ?
O3B Cl1 O3A 117.2(8) 2_565 3_455 ?
O3B Cl1 O3A 132.2(7) . 3_455 ?
O4B Cl1 O3A 70.2(7) . 2_565 ?
O4A Cl1 O3A 109.8(7) . 2_565 ?
O3B Cl1 O3A 132.2(7) 3_455 2_565 ?
O3B Cl1 O3A 45.4(5) 2_565 2_565 ?
O3B Cl1 O3A 117.2(8) . 2_565 ?
O3A Cl1 O3A 109.2(7) 3_455 2_565 ?
O4B Cl1 O3A 70.2(7) . . ?
O4A Cl1 O3A 109.8(7) . . ?
O3B Cl1 O3A 117.2(8) 3_455 . ?
O3B Cl1 O3A 132.2(7) 2_565 . ?
O3B Cl1 O3A 45.4(5) . . ?
O3A Cl1 O3A 109.2(7) 3_455 . ?
O3A Cl1 O3A 109.2(7) 2_565 . ?
O3B O3A Cl1 66.1(6) . . ?
O3B O3A O4B 117.1(11) . . ?
Cl1 O3A O4B 51.8(6) . . ?
O3A O3B Cl1 68.5(8) . . ?
O3A O3B O4A 122.6(13) . . ?
Cl1 O3B O4A 55.2(7) . . ?
Cl1 O4A O3B 59.8(7) . 3_455 ?
Cl1 O4A O3B 59.8(7) . 2_565 ?
O3B O4A O3B 96.9(9) 3_455 2_565 ?
Cl1 O4A O3B 59.8(7) . . ?
O3B O4A O3B 96.9(9) 3_455 . ?
O3B O4A O3B 96.9(9) 2_565 . ?
Cl1 O4B O3A 58.0(5) . 3_455 ?
Cl1 O4B O3A 58.0(5) . 2_565 ?
O3A O4B O3A 94.5(7) 3_455 2_565 ?
Cl1 O4B O3A 58.0(5) . . ?
O3A O4B O3A 94.5(7) 3_455 . ?
O3A O4B O3A 94.5(7) 2_565 . ?

_diffrn_measured_fraction_theta_max 0.986
_diffrn_reflns_theta_full        27.47
_diffrn_measured_fraction_theta_full 0.986
_refine_diff_density_max         0.459
_refine_diff_density_min         -0.254
_refine_diff_density_rms         0.041
####################################################################### 
# 
# This file contains crystal structure data downloaded from the 
# Cambridge Structural Database (CSD) hosted by the Cambridge 
# Crystallographic Data Centre (CCDC).
# 
# Full information about CCDC data access policies and citation 
# guidelines are available at http://www.ccdc.cam.ac.uk/access/V1 
# 
# Audit and citation data items may have been added by the CCDC. 
# Please retain this information to preserve the provenance of 
# this file and to allow appropriate attribution of the data. 
# 
#######################################################################

data_r_CCDC1
_database_code_depnum_ccdc_archive 'CCDC 2249335'
loop_
_audit_author_name
_audit_author_address
'Lars Eriksson'
;Stockholm University
Sweden
;
_audit_update_record             
;
2023-11-18 deposited with the CCDC.	2023-12-13 downloaded from the CCDC.
;

_audit_creation_method           SHELXL-2018/3
_shelx_SHELXL_version_number     2018/3
_chemical_name_systematic        ?
_chemical_name_common            ?
_chemical_melting_point          ?
_chemical_formula_moiety         ?
_chemical_formula_sum            'C46 H72 Ba F6 N12 O12 S2'
_chemical_formula_weight         1300.61

loop_
_atom_type_symbol
_atom_type_description
_atom_type_scat_dispersion_real
_atom_type_scat_dispersion_imag
_atom_type_scat_source
C C 0.0033 0.0016 'International Tables Vol C Tables 4.2.6.8 and 6.1.1.4'
H H 0.0000 0.0000 'International Tables Vol C Tables 4.2.6.8 and 6.1.1.4'
N N 0.0061 0.0033 'International Tables Vol C Tables 4.2.6.8 and 6.1.1.4'
O O 0.0106 0.0060 'International Tables Vol C Tables 4.2.6.8 and 6.1.1.4'
F F 0.0171 0.0103 'International Tables Vol C Tables 4.2.6.8 and 6.1.1.4'
S S 0.1246 0.1234 'International Tables Vol C Tables 4.2.6.8 and 6.1.1.4'
Ba Ba -0.3244 2.2819 'International Tables Vol C Tables 4.2.6.8 and 6.1.1.4'

_space_group_crystal_system      trigonal
_space_group_IT_number           147
_space_group_name_H-M_alt        'P -3'
_space_group_name_Hall           '-P 3'

_shelx_space_group_comment       
;
The symmetry employed for this shelxl refinement is uniquely defined
by the following loop, which should always be used as a source of
symmetry information in preference to the above space-group names.
They are only intended as comments.
;

loop_
_space_group_symop_operation_xyz
'x, y, z'
'-y, x-y, z'
'-x+y, -x, z'
'-x, -y, -z'
'y, -x+y, -z'
'x-y, x, -z'

_cell_length_a                   13.9909(3)
_cell_length_b                   13.9909(3)
_cell_length_c                   8.4390(3)
_cell_angle_alpha                90
_cell_angle_beta                 90
_cell_angle_gamma                120
_cell_volume                     1430.58(8)
_cell_formula_units_Z            1
_cell_measurement_temperature    293(2)
_cell_measurement_reflns_used    999
_cell_measurement_theta_min      2.5
_cell_measurement_theta_max      25.1

_exptl_crystal_description       prism
_exptl_crystal_colour            colorless
_exptl_crystal_density_meas      ?
_exptl_crystal_density_method    ?
_exptl_crystal_density_diffrn    1.510
_exptl_crystal_F_000             670
_exptl_transmission_factor_min   ?
_exptl_transmission_factor_max   ?
_exptl_crystal_size_max          0.10
_exptl_crystal_size_mid          0.08
_exptl_crystal_size_min          0.07
_exptl_absorpt_coefficient_mu    0.854
_shelx_estimated_absorpt_T_min   .
_shelx_estimated_absorpt_T_max   .
_exptl_absorpt_correction_type   multi-scan
_exptl_absorpt_correction_T_min  0.6121
_exptl_absorpt_correction_T_max  0.7456
_exptl_absorpt_process_details   'SADABS 2014/5'
_exptl_absorpt_special_details   ?
_diffrn_ambient_temperature      293(2)
_diffrn_radiation_wavelength     0.71073
_diffrn_radiation_type           MoK\a
_diffrn_source                   'fine-focus sealed tube'
_diffrn_measurement_device_type  'Bruker SMART CCD diffractometer'
_diffrn_measurement_method       '\w scans'
_diffrn_detector_area_resol_mean ?
_diffrn_reflns_number            9903
_diffrn_reflns_av_unetI/netI     0.0157
_diffrn_reflns_av_R_equivalents  0.0233
_diffrn_reflns_limit_h_min       -16
_diffrn_reflns_limit_h_max       17
_diffrn_reflns_limit_k_min       -15
_diffrn_reflns_limit_k_max       17
_diffrn_reflns_limit_l_min       -10
_diffrn_reflns_limit_l_max       10
_diffrn_reflns_theta_min         2.413
_diffrn_reflns_theta_max         25.674
_diffrn_reflns_theta_full        25.242
_diffrn_measured_fraction_theta_max 0.999
_diffrn_measured_fraction_theta_full 0.999
_diffrn_reflns_Laue_measured_fraction_max 0.999
_diffrn_reflns_Laue_measured_fraction_full 0.999
_diffrn_reflns_point_group_measured_fraction_max 0.999
_diffrn_reflns_point_group_measured_fraction_full 0.999
_reflns_number_total             1811
_reflns_number_gt                1798
_reflns_threshold_expression     'I > 2\s(I)'
_reflns_Friedel_coverage         0.000
_reflns_Friedel_fraction_max     .
_reflns_Friedel_fraction_full    .

_reflns_special_details          
;
 Reflections were merged by SHELXL according to the crystal
 class for the calculation of statistics and refinement.
 
 _reflns_Friedel_fraction is defined as the number of unique
 Friedel pairs measured divided by the number that would be
 possible theoretically, ignoring centric projections and
 systematic absences.
;

_computing_data_collection       ?
_computing_cell_refinement       ?
_computing_data_reduction        ?
_computing_structure_solution    ?
_computing_structure_refinement  'SHELXL-2018/3 (Sheldrick, 2018)'
_computing_molecular_graphics    ?
_computing_publication_material  ?
_refine_special_details          ?
_refine_ls_structure_factor_coef Fsqd
_refine_ls_matrix_type           full
_refine_ls_weighting_scheme      calc
_refine_ls_weighting_details     
'w=1/[\s^2^(Fo^2^)+(0.1115P)^2^] where P=(Fo^2^+2Fc^2^)/3'
_atom_sites_solution_primary     ?
_atom_sites_solution_secondary   ?
_atom_sites_solution_hydrogens   geom
_refine_ls_hydrogen_treatment    constr
_refine_ls_extinction_method     none
_refine_ls_extinction_coef       .
_refine_ls_number_reflns         1811
_refine_ls_number_parameters     122
_refine_ls_number_restraints     117
_refine_ls_R_factor_all          0.0537
_refine_ls_R_factor_gt           0.0534
_refine_ls_wR_factor_ref         0.1429
_refine_ls_wR_factor_gt          0.1424
_refine_ls_goodness_of_fit_ref   1.206
_refine_ls_restrained_S_all      1.216
_refine_ls_shift/su_max          0.000
_refine_ls_shift/su_mean         0.000

loop_
_atom_site_label
_atom_site_type_symbol
_atom_site_fract_x
_atom_site_fract_y
_atom_site_fract_z
_atom_site_U_iso_or_equiv
_atom_site_adp_type
_atom_site_occupancy
_atom_site_site_symmetry_order
_atom_site_calc_flag
_atom_site_refinement_flags_posn
_atom_site_refinement_flags_adp
_atom_site_refinement_flags_occupancy
_atom_site_disorder_assembly
_atom_site_disorder_group
Ba1 Ba 0.000000 0.000000 0.000000 0.0505(2) Uani 1 6 d S TU P . .
O1 O 0.1770(3) 0.1060(3) 0.1752(4) 0.0762(8) Uani 1 1 d . U . . .
C1 C 0.2661(3) 0.1820(4) 0.2238(4) 0.0613(9) Uani 1 1 d . U . . .
N11 N 0.3615(3) 0.1843(4) 0.1880(5) 0.0828(11) Uani 1 1 d . U . . .
N12 N 0.2705(4) 0.2627(4) 0.3133(5) 0.0757(10) Uani 1 1 d . U . . .
C11 C 0.3573(6) 0.0929(8) 0.0998(11) 0.133(3) Uani 1 1 d . U . . .
H11A H 0.281726 0.037135 0.083089 0.199 Uiso 1 1 calc R U . . .
H11B H 0.394216 0.062190 0.158912 0.199 Uiso 1 1 calc R U . . .
H11C H 0.393191 0.119030 -0.000668 0.199 Uiso 1 1 calc R U . . .
C12 C 0.1701(6) 0.2548(7) 0.3674(10) 0.114(2) Uani 1 1 d . U . . .
H12A H 0.119465 0.180070 0.398205 0.171 Uiso 1 1 calc R U . . .
H12B H 0.138171 0.276127 0.283642 0.171 Uiso 1 1 calc R U . . .
H12C H 0.185154 0.302782 0.456647 0.171 Uiso 1 1 calc R U . . .
C13 C 0.4684(5) 0.2693(7) 0.2494(9) 0.115(2) Uani 1 1 d . U . . .
H13A H 0.525689 0.283832 0.172574 0.138 Uiso 1 1 calc R U . . .
H13B H 0.485330 0.243297 0.346184 0.138 Uiso 1 1 calc R U . . .
C14 C 0.4667(6) 0.3727(6) 0.2822(12) 0.125(2) Uani 1 1 d . U . . .
H14A H 0.534600 0.425205 0.334697 0.150 Uiso 1 1 calc R U . . .
H14B H 0.461828 0.405204 0.183107 0.150 Uiso 1 1 calc R U . . .
C15 C 0.3734(6) 0.3504(5) 0.3817(9) 0.1001(17) Uani 1 1 d . U . . .
H15A H 0.368854 0.417026 0.392825 0.120 Uiso 1 1 calc R U . . .
H15B H 0.383841 0.328360 0.486317 0.120 Uiso 1 1 calc R U . . .
O101 O 0.7140(17) 0.4404(14) 0.636(2) 0.462(16) Uani 1 1 d D U . A 2
S102 S 0.6216(9) 0.3424(9) 0.7057(19) 0.220(7) Uani 0.3333 1 d D U P A 2
C103 C 0.6858(18) 0.314(4) 0.873(5) 0.32(3) Uani 0.3333 1 d D U P A 2
F104 F 0.7920(13) 0.392(2) 0.872(2) 0.466(14) Uani 1 1 d D U . A 2

loop_
_atom_site_aniso_label
_atom_site_aniso_U_11
_atom_site_aniso_U_22
_atom_site_aniso_U_33
_atom_site_aniso_U_23
_atom_site_aniso_U_13
_atom_site_aniso_U_12
Ba1 0.0401(3) 0.0401(3) 0.0714(4) 0.000 0.000 0.02004(13)
O1 0.0507(16) 0.078(2) 0.0910(18) -0.0108(16) -0.0135(13) 0.0253(15)
C1 0.0512(19) 0.069(2) 0.0576(17) 0.0021(15) -0.0055(14) 0.0251(18)
N11 0.0511(19) 0.105(3) 0.087(2) -0.023(2) -0.0109(16) 0.035(2)
N12 0.068(2) 0.070(2) 0.086(2) -0.0088(18) -0.0067(17) 0.0331(19)
C11 0.094(5) 0.168(8) 0.158(6) -0.068(6) -0.023(4) 0.081(5)
C12 0.098(4) 0.123(6) 0.139(5) -0.027(4) 0.002(4) 0.070(4)
C13 0.053(3) 0.142(6) 0.126(5) -0.032(4) -0.015(3) 0.032(3)
C14 0.074(4) 0.097(4) 0.157(6) -0.007(4) -0.017(4) 0.008(3)
C15 0.099(4) 0.067(3) 0.122(4) -0.019(3) -0.029(3) 0.031(3)
O101 0.61(4) 0.294(17) 0.53(3) 0.280(19) 0.25(3) 0.26(2)
S102 0.197(13) 0.106(6) 0.306(13) -0.006(8) -0.119(10) 0.037(8)
C103 0.30(3) 0.36(6) 0.42(5) 0.14(5) -0.02(3) 0.25(3)
F104 0.297(18) 0.62(3) 0.49(3) -0.14(3) -0.171(18) 0.24(2)

_geom_special_details            
;
 All esds (except the esd in the dihedral angle between two l.s. planes)
 are estimated using the full covariance matrix.  The cell esds are taken
 into account individually in the estimation of esds in distances, angles
 and torsion angles; correlations between esds in cell parameters are only
 used when they are defined by crystal symmetry.  An approximate (isotropic)
 treatment of cell esds is used for estimating esds involving l.s. planes.
;

loop_
_geom_bond_atom_site_label_1
_geom_bond_atom_site_label_2
_geom_bond_distance
_geom_bond_site_symmetry_2
_geom_bond_publ_flag
Ba1 O1 2.616(3) 4 ?
Ba1 O1 2.616(3) 5 ?
Ba1 O1 2.616(3) 2 ?
Ba1 O1 2.616(3) 6 ?
Ba1 O1 2.616(3) 3 ?
Ba1 O1 2.616(3) . ?
O1 C1 1.235(5) . ?
C1 N12 1.334(6) . ?
C1 N11 1.353(6) . ?
N11 C11 1.456(9) . ?
N11 C13 1.464(7) . ?
N12 C12 1.427(8) . ?
N12 C15 1.464(7) . ?
C11 H11A 0.9600 . ?
C11 H11B 0.9600 . ?
C11 H11C 0.9600 . ?
C12 H12A 0.9600 . ?
C12 H12B 0.9600 . ?
C12 H12C 0.9600 . ?
C13 C14 1.485(12) . ?
C13 H13A 0.9700 . ?
C13 H13B 0.9700 . ?
C14 C15 1.448(12) . ?
C14 H14A 0.9700 . ?
C14 H14B 0.9700 . ?
C15 H15A 0.9700 . ?
C15 H15B 0.9700 . ?
O101 S102 1.094(15) 3_665 ?
O101 S102 1.459(9) . ?
O101 S102 2.069(16) 2_655 ?
S102 S102 1.22(2) 3_665 ?
S102 S102 1.22(2) 2_655 ?
S102 C103 1.48(5) 3_665 ?
S102 C103 1.61(2) 2_655 ?
S102 F104 1.671(19) 2_655 ?
S102 C103 1.819(9) . ?
C103 C103 0.80(9) 2_655 ?
C103 C103 0.80(9) 3_665 ?
C103 F104 1.333(10) . ?
C103 F104 1.37(4) 3_665 ?

loop_
_geom_angle_atom_site_label_1
_geom_angle_atom_site_label_2
_geom_angle_atom_site_label_3
_geom_angle
_geom_angle_site_symmetry_1
_geom_angle_site_symmetry_3
_geom_angle_publ_flag
O1 Ba1 O1 91.21(11) 4 5 ?
O1 Ba1 O1 88.79(11) 4 2 ?
O1 Ba1 O1 180.00(12) 5 2 ?
O1 Ba1 O1 91.21(11) 4 6 ?
O1 Ba1 O1 91.21(11) 5 6 ?
O1 Ba1 O1 88.79(11) 2 6 ?
O1 Ba1 O1 88.79(11) 4 3 ?
O1 Ba1 O1 88.79(11) 5 3 ?
O1 Ba1 O1 91.21(11) 2 3 ?
O1 Ba1 O1 180.00(11) 6 3 ?
O1 Ba1 O1 180.0 4 . ?
O1 Ba1 O1 88.79(11) 5 . ?
O1 Ba1 O1 91.21(11) 2 . ?
O1 Ba1 O1 88.79(11) 6 . ?
O1 Ba1 O1 91.21(11) 3 . ?
C1 O1 Ba1 159.5(3) . . ?
O1 C1 N12 121.1(4) . . ?
O1 C1 N11 120.4(4) . . ?
N12 C1 N11 118.6(4) . . ?
C1 N11 C11 119.2(5) . . ?
C1 N11 C13 122.4(5) . . ?
C11 N11 C13 118.1(5) . . ?
C1 N12 C12 119.2(5) . . ?
C1 N12 C15 122.9(5) . . ?
C12 N12 C15 117.1(5) . . ?
N11 C11 H11A 109.5 . . ?
N11 C11 H11B 109.5 . . ?
H11A C11 H11B 109.5 . . ?
N11 C11 H11C 109.5 . . ?
H11A C11 H11C 109.5 . . ?
H11B C11 H11C 109.5 . . ?
N12 C12 H12A 109.5 . . ?
N12 C12 H12B 109.5 . . ?
H12A C12 H12B 109.5 . . ?
N12 C12 H12C 109.5 . . ?
H12A C12 H12C 109.5 . . ?
H12B C12 H12C 109.5 . . ?
N11 C13 C14 110.4(6) . . ?
N11 C13 H13A 109.6 . . ?
C14 C13 H13A 109.6 . . ?
N11 C13 H13B 109.6 . . ?
C14 C13 H13B 109.6 . . ?
H13A C13 H13B 108.1 . . ?
C15 C14 C13 110.5(6) . . ?
C15 C14 H14A 109.6 . . ?
C13 C14 H14A 109.6 . . ?
C15 C14 H14B 109.6 . . ?
C13 C14 H14B 109.6 . . ?
H14A C14 H14B 108.1 . . ?
C14 C15 N12 110.8(6) . . ?
C14 C15 H15A 109.5 . . ?
N12 C15 H15A 109.5 . . ?
C14 C15 H15B 109.5 . . ?
N12 C15 H15B 109.5 . . ?
H15A C15 H15B 108.1 . . ?
S102 O101 S102 54.7(11) 3_665 . ?
S102 O101 S102 28.0(10) 3_665 2_655 ?
S102 O101 S102 35.3(7) . 2_655 ?
O101 S102 S102 78.1(13) 2_655 2_655 ?
S102 S102 S102 60.0 3_665 2_655 ?
O101 S102 O101 123(3) 2_655 . ?
S102 S102 O101 47.2(8) 3_665 . ?
S102 S102 O101 100.9(10) 2_655 . ?
O101 S102 C103 142(2) 2_655 2_655 ?
S102 S102 C103 61.4(18) 3_665 2_655 ?
S102 S102 C103 78.7(10) 2_655 2_655 ?
O101 S102 C103 90(3) . 2_655 ?
C103 S102 C103 30(4) 3_665 2_655 ?
O101 S102 F104 130(2) 2_655 2_655 ?
S102 S102 F104 100.6(12) 3_665 2_655 ?
S102 S102 F104 122.6(9) 2_655 2_655 ?
O101 S102 F104 98.6(14) . 2_655 ?
C103 S102 F104 50.9(15) 3_665 2_655 ?
C103 S102 F104 47.9(6) 2_655 2_655 ?
O101 S102 C103 119.3(19) 2_655 . ?
S102 S102 C103 60.3(10) 3_665 . ?
S102 S102 C103 54(2) 2_655 . ?
O101 S102 C103 102.5(7) . . ?
C103 S102 C103 25(3) 3_665 . ?
C103 S102 C103 26(3) 2_655 . ?
F104 S102 C103 69(2) 2_655 . ?
C103 C103 F104 75(5) 2_655 . ?
C103 C103 F104 135(5) 3_665 . ?
C103 C103 F104 131(2) 2_655 3_665 ?
C103 C103 F104 71(2) 3_665 3_665 ?
F104 C103 F104 154(5) . 3_665 ?
C103 C103 S102 101.4(14) 2_655 2_655 ?
C103 C103 S102 84.2(16) 3_665 2_655 ?
F104 C103 S102 105(3) . 2_655 ?
F104 C103 S102 72(3) 3_665 2_655 ?
C103 C103 S102 62.4(13) 2_655 . ?
C103 C103 S102 53(2) 3_665 . ?
F104 C103 S102 106.5(8) . . ?
F104 C103 S102 88.3(17) 3_665 . ?
S102 C103 S102 41.7(9) 2_655 . ?
S102 C103 S102 41.0(8) 3_665 . ?
C103 F104 C103 34(4) . 2_655 ?

_refine_diff_density_max         0.958
_refine_diff_density_min         -0.441
_refine_diff_density_rms         0.117

_shelx_res_file                  
;
TITL x1 in P-3
    r.res
    created by SHELXL-2018/3 at 23:39:44 on 08-Sep-2022
REM P1
CELL 0.71073  13.9909   13.9909    8.4390   90.0000   90.0000  120.0000
ZERR    1      0.0003    0.0003    0.0003    0.0000    0.0000    0.0000
LATT 1
SYMM -Y, X-Y, Z
SYMM -X+Y, -X, Z
SFAC C H N O F S Ba
unit 46 72 12 12 6 2 1
shel 99 0.82
L.S. 20
acta
BOND $H
FMAP 2
PLAN -20
list 4
WGHT    0.111500
FVAR       0.63400
BA1   7    0.000000    0.000000    0.000000    10.16667    0.04007    0.04007 =
         0.07139    0.00000    0.00000    0.02004
REM ---- dmpu molecule
O1    4    0.177018    0.106034    0.175186    11.00000    0.05071    0.07780 =
         0.09102   -0.01079   -0.01349    0.02535
C1    1    0.266076    0.181998    0.223760    11.00000    0.05116    0.06863 =
         0.05760    0.00215   -0.00546    0.02509
N11   3    0.361490    0.184318    0.188029    11.00000    0.05106    0.10526 =
         0.08652   -0.02322   -0.01094    0.03496
N12   3    0.270510    0.262732    0.313286    11.00000    0.06835    0.07015 =
         0.08645   -0.00884   -0.00672    0.03306
C11   1    0.357299    0.092885    0.099833    11.00000    0.09350    0.16769 =
         0.15823   -0.06827   -0.02256    0.08140
AFIX 137
H11A  2    0.281726    0.037135    0.083089    11.00000   -1.50000
H11B  2    0.394216    0.062190    0.158912    11.00000   -1.50000
H11C  2    0.393191    0.119030   -0.000668    11.00000   -1.50000
AFIX   0
C12   1    0.170104    0.254776    0.367373    11.00000    0.09840    0.12313 =
         0.13938   -0.02744    0.00221    0.06968
AFIX 137
H12A  2    0.119465    0.180070    0.398205    11.00000   -1.50000
H12B  2    0.138171    0.276127    0.283642    11.00000   -1.50000
H12C  2    0.185154    0.302782    0.456647    11.00000   -1.50000
AFIX   0
C13   1    0.468446    0.269325    0.249445    11.00000    0.05272    0.14202 =
         0.12644   -0.03246   -0.01470    0.03153
AFIX  23
H13A  2    0.525689    0.283832    0.172574    11.00000   -1.20000
H13B  2    0.485330    0.243297    0.346184    11.00000   -1.20000
AFIX   0
C14   1    0.466658    0.372739    0.282201    11.00000    0.07436    0.09701 =
         0.15686   -0.00671   -0.01662    0.00837
AFIX  23
H14A  2    0.534600    0.425205    0.334697    11.00000   -1.20000
H14B  2    0.461828    0.405204    0.183107    11.00000   -1.20000
AFIX   0
C15   1    0.373405    0.350408    0.381704    11.00000    0.09858    0.06656 =
         0.12179   -0.01944   -0.02890    0.03132
AFIX  23
H15A  2    0.368854    0.417026    0.392825    11.00000   -1.20000
H15B  2    0.383841    0.328360    0.486317    11.00000   -1.20000
AFIX   0
part 2
dfix 1.44 0.01 S102 O101
dfix 1.82 0.01 s102 c103
dfix 1.33 0.01 c103 f104
dfix 2.62 0.01 S102 f104
dfix 2.57 0.01 c103 o101
isor 0.1
delu 0.01

O101  4    0.713982    0.440443    0.635648    11.00000    0.60663    0.29424 =
         0.52827    0.27979    0.25039    0.25846
S102  6    0.621629    0.342441    0.705719    10.33333    0.19695    0.10584 =
         0.30622   -0.00580   -0.11939    0.03696
C103  1    0.685798    0.314425    0.873166    10.33333    0.29693    0.36364 =
         0.41540    0.14180   -0.02191    0.25237
F104  5    0.792024    0.392387    0.871509    11.00000    0.29658    0.62261 =
         0.48504   -0.14129   -0.17147    0.23513
HKLF 4


REM  x1 in P-3
REM wR2 = 0.1429, GooF = S = 1.206, Restrained GooF = 1.216 for all data
REM R1 = 0.0534 for 1798 Fo > 4sig(Fo) and 0.0537 for all 1811 data
REM 122 parameters refined using 117 restraints

END

WGHT      0.1200      0.0000

REM Highest difference peak  0.958,  deepest hole -0.441,  1-sigma level  0.117
Q1    1   0.6667  0.3333  0.6495  10.33333  0.05    0.96
Q2    1   0.7126  0.3932  0.7916  11.00000  0.05    0.94
Q3    1   0.6667  0.3333  0.9625  10.33333  0.05    0.84
Q4    1   0.6396  0.3689  0.7589  11.00000  0.05    0.84
Q5    1   0.8031  0.4221  0.6409  11.00000  0.05    0.66
Q6    1   0.7355  0.4903  0.8030  11.00000  0.05    0.60
Q7    1   0.6667  0.3333  0.5178  10.33333  0.05    0.50
Q8    1   0.7970  0.4707  0.7400  11.00000  0.05    0.47
Q9    1   0.4686  0.3270  0.1992  11.00000  0.05    0.39
Q10   1   0.3601  0.2198  0.1413  11.00000  0.05    0.35
Q11   1   0.3130  0.1937  0.1817  11.00000  0.05    0.35
Q12   1   0.3763  0.3891  0.3382  11.00000  0.05    0.30
Q13   1   0.3039  0.2905  0.3591  11.00000  0.05    0.30
Q14   1   0.2765  0.2440  0.2341  11.00000  0.05    0.28
Q15   1   0.3605  0.1497  0.1176  11.00000  0.05    0.25
Q16   1   0.4158  0.2189  0.2249  11.00000  0.05    0.23
Q17   1   0.1092  0.2012  0.3123  11.00000  0.05    0.20
Q18   1   0.2296  0.2666  0.3156  11.00000  0.05    0.20
Q19   1   0.1684  0.3104  0.3600  11.00000  0.05    0.19
Q20   1   0.4185  0.1050  0.0763  11.00000  0.05    0.17
;
_shelx_res_checksum              81587
####################################################################### 
# 
# This file contains crystal structure data downloaded from the 
# Cambridge Structural Database (CSD) hosted by the Cambridge 
# Crystallographic Data Centre (CCDC).
# 
# Full information about CCDC data access policies and citation 
# guidelines are available at http://www.ccdc.cam.ac.uk/access/V1 
# 
# Audit and citation data items may have been added by the CCDC. 
# Please retain this information to preserve the provenance of 
# this file and to allow appropriate attribution of the data. 
# 
#######################################################################

data_Sc_dmpu6_I3
_database_code_depnum_ccdc_archive 'CCDC 2209379'
loop_
_audit_author_name
_audit_author_address
'Lars Eriksson'
;Stockholm University
Sweden
;
_audit_update_record             
;
2023-11-18 deposited with the CCDC.	2023-12-13 downloaded from the CCDC.
;

_audit_creation_method           SHELXL-2018/3
_shelx_SHELXL_version_number     2018/3
_chemical_name_systematic        ?
_chemical_name_common            ?
_chemical_melting_point          ?
_chemical_formula_moiety         'C36 H72 N12 O6 Sc, 3(I)'
_chemical_formula_sum            'C36 H72 I3 N12 O6 Sc'
_chemical_formula_weight         1194.71

loop_
_atom_type_symbol
_atom_type_description
_atom_type_scat_dispersion_real
_atom_type_scat_dispersion_imag
_atom_type_scat_source
C C 0.0033 0.0016 'International Tables Vol C Tables 4.2.6.8 and 6.1.1.4'
H H 0.0000 0.0000 'International Tables Vol C Tables 4.2.6.8 and 6.1.1.4'
N N 0.0061 0.0033 'International Tables Vol C Tables 4.2.6.8 and 6.1.1.4'
Sc Sc 0.2519 0.3716 'International Tables Vol C Tables 4.2.6.8 and 6.1.1.4'
I I -0.4742 1.8119 'International Tables Vol C Tables 4.2.6.8 and 6.1.1.4'
O O 0.0106 0.0060 'International Tables Vol C Tables 4.2.6.8 and 6.1.1.4'

_space_group_crystal_system      monoclinic
_space_group_IT_number           14
_space_group_name_H-M_alt        'P 21/n'
_space_group_name_Hall           '-P 2yn'

_shelx_space_group_comment       
;
The symmetry employed for this shelxl refinement is uniquely defined
by the following loop, which should always be used as a source of
symmetry information in preference to the above space-group names.
They are only intended as comments.
;

loop_
_space_group_symop_operation_xyz
'x, y, z'
'-x+1/2, y+1/2, -z+1/2'
'-x, -y, -z'
'x-1/2, -y-1/2, z-1/2'

_cell_length_a                   11.9413(10)
_cell_length_b                   12.0708(10)
_cell_length_c                   17.9935(16)
_cell_angle_alpha                90
_cell_angle_beta                 91.590(2)
_cell_angle_gamma                90
_cell_volume                     2592.6(4)
_cell_formula_units_Z            2
_cell_measurement_temperature    295(2)
_cell_measurement_reflns_used    5990
_cell_measurement_theta_min      2.02
_cell_measurement_theta_max      28.01

_exptl_crystal_description       prism
_exptl_crystal_colour            colourless
_exptl_crystal_size_max          0.45
_exptl_crystal_size_mid          0.40
_exptl_crystal_size_min          0.35

_exptl_crystal_density_meas      ?
_exptl_crystal_density_method    ?
_exptl_crystal_density_diffrn    1.530
_exptl_crystal_F_000             1200
_exptl_transmission_factor_min   ?
_exptl_transmission_factor_max   ?
_exptl_absorpt_coefficient_mu    1.978
_shelx_estimated_absorpt_T_min   ?
_shelx_estimated_absorpt_T_max   ?
_exptl_absorpt_correction_type   empirical
_exptl_absorpt_correction_T_min  0.4699
_exptl_absorpt_correction_T_max  0.5446
_exptl_absorpt_process_details   
; 
Bruker SADABS (1998c) 
;
_exptl_special_details           
;
;
_diffrn_ambient_temperature      295(2)
_diffrn_radiation_wavelength     0.71073
_diffrn_radiation_type           MoK\a
_diffrn_radiation_source         'fine-focus sealed tube'
_diffrn_radiation_monochromator  graphite
_diffrn_measurement_device_type  'Bruker SMART CCD diffractometer'
_diffrn_measurement_method       '\w scans'
_diffrn_detector_area_resol_mean ?
_diffrn_reflns_number            17098
_diffrn_reflns_av_unetI/netI     0.0356
_diffrn_reflns_av_R_equivalents  0.0330
_diffrn_reflns_limit_h_min       -14
_diffrn_reflns_limit_h_max       14
_diffrn_reflns_limit_k_min       -14
_diffrn_reflns_limit_k_max       12
_diffrn_reflns_limit_l_min       -20
_diffrn_reflns_limit_l_max       21
_diffrn_reflns_theta_min         2.021
_diffrn_reflns_theta_max         25.681
_diffrn_reflns_theta_full        25.242
_diffrn_measured_fraction_theta_max 1.000
_diffrn_measured_fraction_theta_full 1.000
_diffrn_reflns_Laue_measured_fraction_max 1.000
_diffrn_reflns_Laue_measured_fraction_full 1.000
_diffrn_reflns_point_group_measured_fraction_max 1.000
_diffrn_reflns_point_group_measured_fraction_full 1.000
_reflns_number_total             4932
_reflns_number_gt                3055
_reflns_threshold_expression     'I > 2\s(I)'
_reflns_Friedel_coverage         0.000
_reflns_Friedel_fraction_max     .
_reflns_Friedel_fraction_full    .

_reflns_special_details          
;
 Reflections were merged by SHELXL according to the crystal
 class for the calculation of statistics and refinement.
 
 _reflns_Friedel_fraction is defined as the number of unique
 Friedel pairs measured divided by the number that would be
 possible theoretically, ignoring centric projections and
 systematic absences.
;

_computing_data_collection       'Bruker SMART (1998b)'
_computing_cell_refinement       'Bruker SMART and SAINT (1998b)'
_computing_data_reduction        'Bruker SAINT (1998b)'
_computing_structure_solution    'SHELXT (Sheldrick, 2015)'
_computing_structure_refinement  'SHELXL-2018/3 (Sheldrick, 2018)'
_computing_molecular_graphics    ?
_computing_publication_material  ?
_refine_special_details          ?
_refine_ls_structure_factor_coef Fsqd
_refine_ls_matrix_type           full
_refine_ls_weighting_scheme      calc
_refine_ls_weighting_details     
'w=1/[\s^2^(Fo^2^)+(0.0526P)^2^] where P=(Fo^2^+2Fc^2^)/3'
_atom_sites_solution_primary     direct
_atom_sites_solution_secondary   difmap
_atom_sites_solution_hydrogens   geom
_refine_ls_hydrogen_treatment    constr
_refine_ls_extinction_method     none
_refine_ls_extinction_coef       .
_refine_ls_number_reflns         4932
_refine_ls_number_parameters     271
_refine_ls_number_restraints     0
_refine_ls_R_factor_all          0.0585
_refine_ls_R_factor_gt           0.0337
_refine_ls_wR_factor_ref         0.0925
_refine_ls_wR_factor_gt          0.0880
_refine_ls_goodness_of_fit_ref   0.902
_refine_ls_restrained_S_all      0.902
_refine_ls_shift/su_max          0.000
_refine_ls_shift/su_mean         0.000

loop_
_atom_site_label
_atom_site_type_symbol
_atom_site_fract_x
_atom_site_fract_y
_atom_site_fract_z
_atom_site_U_iso_or_equiv
_atom_site_adp_type
_atom_site_occupancy
_atom_site_site_symmetry_order
_atom_site_calc_flag
_atom_site_refinement_flags_posn
_atom_site_refinement_flags_adp
_atom_site_refinement_flags_occupancy
_atom_site_disorder_assembly
_atom_site_disorder_group
I1 I 0.47555(3) 0.02666(3) 0.23532(2) 0.09371(15) Uani 1 1 d . . . . .
I2 I 0.500000 -0.500000 0.500000 0.08633(16) Uani 1 2 d S . P . .
Sc1 Sc 1.000000 0.000000 0.500000 0.03960(19) Uani 1 2 d S . P . .
O21 O 0.91728(16) 0.13359(17) 0.45021(11) 0.0508(5) Uani 1 1 d . . . . .
O1 O 1.05864(18) -0.04501(18) 0.39723(11) 0.0542(6) Uani 1 1 d . . . . .
O11 O 0.86141(16) -0.10114(17) 0.48250(11) 0.0501(5) Uani 1 1 d . . . . .
N22 N 0.7585(2) 0.1992(2) 0.39564(16) 0.0578(7) Uani 1 1 d . . . . .
N21 N 0.8983(2) 0.3189(2) 0.43580(16) 0.0628(8) Uani 1 1 d . . . . .
N12 N 0.6826(2) -0.1382(2) 0.51112(18) 0.0647(8) Uani 1 1 d . . . . .
N2 N 1.1640(2) -0.1560(2) 0.32588(15) 0.0594(7) Uani 1 1 d . . . . .
N11 N 0.7560(2) -0.2022(3) 0.40185(17) 0.0650(8) Uani 1 1 d . . . . .
N1 N 1.0795(3) 0.0011(3) 0.27712(16) 0.0669(8) Uani 1 1 d . . . . .
C24 C 0.6834(3) 0.2885(3) 0.3722(2) 0.0753(11) Uani 1 1 d . . . . .
H24A H 0.631003 0.303665 0.411184 0.090 Uiso 1 1 calc R U . . .
H24B H 0.640748 0.265964 0.328077 0.090 Uiso 1 1 calc R U . . .
C22 C 0.8288(4) 0.4163(3) 0.4182(2) 0.0796(12) Uani 1 1 d . . . . .
H22A H 0.876229 0.477703 0.404266 0.096 Uiso 1 1 calc R U . . .
H22B H 0.788099 0.438152 0.461817 0.096 Uiso 1 1 calc R U . . .
C23 C 0.7480(3) 0.3903(3) 0.3560(2) 0.0832(12) Uani 1 1 d . . . . .
H23A H 0.696784 0.451983 0.348580 0.100 Uiso 1 1 calc R U . . .
H23B H 0.788477 0.379989 0.310502 0.100 Uiso 1 1 calc R U . . .
C21 C 0.8594(3) 0.2162(3) 0.42822(17) 0.0482(8) Uani 1 1 d . . . . .
C1 C 1.0997(3) -0.0660(3) 0.33475(19) 0.0516(8) Uani 1 1 d . . . . .
C11 C 0.7684(3) -0.1463(2) 0.46591(19) 0.0498(8) Uani 1 1 d . . . . .
C4 C 1.2121(4) -0.1871(4) 0.2549(2) 0.0811(12) Uani 1 1 d . . . . .
H4A H 1.211265 -0.267130 0.250056 0.097 Uiso 1 1 calc R U . . .
H4B H 1.289430 -0.162688 0.254163 0.097 Uiso 1 1 calc R U . . .
C6 C 1.1946(4) -0.2255(3) 0.3889(2) 0.0818(12) Uani 1 1 d . . . . .
H6A H 1.167463 -0.299397 0.380163 0.123 Uiso 1 1 calc R U . . .
H6B H 1.162016 -0.196304 0.432928 0.123 Uiso 1 1 calc R U . . .
H6C H 1.274697 -0.227019 0.395274 0.123 Uiso 1 1 calc R U . . .
C26 C 1.0078(4) 0.3400(3) 0.4673(3) 0.0999(15) Uani 1 1 d . . . . .
H26A H 1.047210 0.389838 0.435766 0.150 Uiso 1 1 calc R U . . .
H26B H 1.048427 0.271530 0.471719 0.150 Uiso 1 1 calc R U . . .
H26C H 1.001113 0.372589 0.515673 0.150 Uiso 1 1 calc R U . . .
C2 C 1.1309(4) -0.0170(4) 0.2052(2) 0.0932(14) Uani 1 1 d . . . . .
H2A H 1.202217 0.021481 0.204409 0.112 Uiso 1 1 calc R U . . .
H2B H 1.082847 0.013490 0.166001 0.112 Uiso 1 1 calc R U . . .
C12 C 0.5726(3) -0.1846(4) 0.4939(3) 0.0932(14) Uani 1 1 d . . . . .
H12A H 0.515357 -0.135962 0.512866 0.112 Uiso 1 1 calc R U . . .
H12B H 0.565726 -0.255921 0.518210 0.112 Uiso 1 1 calc R U . . .
C25 C 0.7126(3) 0.0891(3) 0.3910(3) 0.0924(14) Uani 1 1 d . . . . .
H25A H 0.649579 0.088539 0.356769 0.139 Uiso 1 1 calc R U . . .
H25B H 0.688964 0.066316 0.439261 0.139 Uiso 1 1 calc R U . . .
H25C H 0.768782 0.038873 0.374038 0.139 Uiso 1 1 calc R U . . .
C14 C 0.6497(4) -0.2553(4) 0.3801(3) 0.1005(16) Uani 1 1 d . . . . .
H14A H 0.641113 -0.254747 0.326329 0.121 Uiso 1 1 calc R U . . .
H14B H 0.650887 -0.331837 0.396432 0.121 Uiso 1 1 calc R U . . .
C13 C 0.5547(4) -0.1986(4) 0.4123(3) 0.1099(18) Uani 1 1 d . . . . .
H13A H 0.486996 -0.241156 0.402591 0.132 Uiso 1 1 calc R U . . .
H13B H 0.545158 -0.126496 0.389170 0.132 Uiso 1 1 calc R U . . .
C16 C 0.8489(4) -0.2160(4) 0.3525(2) 0.0915(14) Uani 1 1 d . . . . .
H16A H 0.844103 -0.287467 0.329196 0.137 Uiso 1 1 calc R U . . .
H16B H 0.918246 -0.210316 0.380489 0.137 Uiso 1 1 calc R U . . .
H16C H 0.845834 -0.159345 0.315016 0.137 Uiso 1 1 calc R U . . .
C3 C 1.1490(4) -0.1374(4) 0.1913(2) 0.0999(15) Uani 1 1 d . . . . .
H3A H 1.077277 -0.174337 0.184710 0.120 Uiso 1 1 calc R U . . .
H3B H 1.190530 -0.147048 0.146208 0.120 Uiso 1 1 calc R U . . .
C15 C 0.6974(4) -0.0866(4) 0.5829(2) 0.0953(14) Uani 1 1 d . . . . .
H15A H 0.636337 -0.106738 0.613810 0.143 Uiso 1 1 calc R U . . .
H15B H 0.699058 -0.007592 0.577076 0.143 Uiso 1 1 calc R U . . .
H15C H 0.766645 -0.111160 0.605764 0.143 Uiso 1 1 calc R U . . .
C5 C 1.0161(4) 0.1012(4) 0.2863(2) 0.1003(16) Uani 1 1 d . . . . .
H5A H 1.054727 0.161935 0.263957 0.151 Uiso 1 1 calc R U . . .
H5B H 1.007733 0.115633 0.338284 0.151 Uiso 1 1 calc R U . . .
H5C H 0.943499 0.092888 0.262657 0.151 Uiso 1 1 calc R U . . .

loop_
_atom_site_aniso_label
_atom_site_aniso_U_11
_atom_site_aniso_U_22
_atom_site_aniso_U_33
_atom_site_aniso_U_23
_atom_site_aniso_U_13
_atom_site_aniso_U_12
I1 0.0812(2) 0.1097(3) 0.0903(2) -0.00314(17) 0.00480(16) -0.00278(17)
I2 0.1234(4) 0.0664(3) 0.0696(3) -0.00705(19) 0.0084(2) -0.0172(2)
Sc1 0.0391(4) 0.0380(4) 0.0414(5) -0.0024(4) -0.0030(3) 0.0016(3)
O21 0.0530(12) 0.0407(12) 0.0580(14) 0.0029(10) -0.0096(10) 0.0052(10)
O1 0.0647(14) 0.0601(14) 0.0381(13) -0.0043(10) 0.0044(11) 0.0093(11)
O11 0.0436(12) 0.0517(13) 0.0546(13) -0.0065(10) -0.0035(10) -0.0065(10)
N22 0.0532(17) 0.0454(16) 0.074(2) 0.0086(14) -0.0120(14) 0.0053(13)
N21 0.0671(19) 0.0404(16) 0.080(2) 0.0035(14) -0.0178(16) -0.0008(14)
N12 0.0534(17) 0.0616(19) 0.079(2) -0.0021(16) 0.0105(16) -0.0180(15)
N2 0.0663(18) 0.0596(19) 0.0530(18) -0.0100(15) 0.0104(15) 0.0014(15)
N11 0.0626(19) 0.068(2) 0.064(2) -0.0068(16) -0.0045(16) -0.0161(15)
N1 0.073(2) 0.084(2) 0.0439(17) 0.0032(16) -0.0008(15) 0.0101(17)
C24 0.062(2) 0.064(3) 0.099(3) 0.012(2) -0.009(2) 0.016(2)
C22 0.094(3) 0.041(2) 0.103(3) 0.011(2) -0.007(2) 0.008(2)
C23 0.083(3) 0.061(3) 0.104(3) 0.023(2) -0.013(2) 0.015(2)
C21 0.053(2) 0.047(2) 0.0449(19) 0.0025(15) 0.0012(15) 0.0047(16)
C1 0.0469(18) 0.060(2) 0.048(2) -0.0081(17) -0.0037(16) -0.0084(16)
C11 0.053(2) 0.0380(18) 0.058(2) 0.0017(16) -0.0065(17) -0.0012(15)
C4 0.097(3) 0.076(3) 0.073(3) -0.019(2) 0.034(3) -0.004(2)
C6 0.091(3) 0.073(3) 0.082(3) -0.007(2) 0.007(2) 0.024(2)
C26 0.100(3) 0.053(2) 0.144(4) 0.013(3) -0.047(3) -0.018(2)
C2 0.112(4) 0.116(4) 0.052(3) 0.007(2) 0.008(2) 0.002(3)
C12 0.055(3) 0.082(3) 0.143(5) -0.010(3) 0.017(3) -0.017(2)
C25 0.073(3) 0.066(3) 0.136(4) 0.015(3) -0.042(3) -0.012(2)
C14 0.099(4) 0.109(4) 0.093(3) -0.015(3) -0.022(3) -0.053(3)
C13 0.061(3) 0.104(4) 0.163(5) 0.028(4) -0.028(3) -0.035(3)
C16 0.094(3) 0.104(4) 0.076(3) -0.032(3) 0.002(3) -0.013(3)
C3 0.126(4) 0.112(4) 0.062(3) -0.026(3) 0.020(3) -0.015(3)
C15 0.091(3) 0.103(4) 0.094(3) -0.014(3) 0.036(3) -0.024(3)
C5 0.114(4) 0.118(4) 0.070(3) 0.032(3) 0.008(3) 0.042(3)

_geom_special_details            
;
 All esds (except the esd in the dihedral angle between two l.s. planes)
 are estimated using the full covariance matrix.  The cell esds are taken
 into account individually in the estimation of esds in distances, angles
 and torsion angles; correlations between esds in cell parameters are only
 used when they are defined by crystal symmetry.  An approximate (isotropic)
 treatment of cell esds is used for estimating esds involving l.s. planes.
;

loop_
_geom_bond_atom_site_label_1
_geom_bond_atom_site_label_2
_geom_bond_distance
_geom_bond_site_symmetry_2
_geom_bond_publ_flag
Sc1 O1 2.068(2) . ?
Sc1 O1 2.068(2) 3_756 ?
Sc1 O11 2.073(2) 3_756 ?
Sc1 O11 2.0735(19) . ?
Sc1 O21 2.0807(19) 3_756 ?
Sc1 O21 2.0808(19) . ?
O21 C21 1.270(3) . ?
O1 C1 1.265(4) . ?
O11 C11 1.265(3) . ?
N22 C21 1.341(4) . ?
N22 C25 1.439(5) . ?
N22 C24 1.457(4) . ?
N21 C21 1.330(4) . ?
N21 C26 1.434(4) . ?
N21 C22 1.469(4) . ?
N12 C11 1.330(4) . ?
N12 C15 1.441(5) . ?
N12 C12 1.453(5) . ?
N2 C1 1.342(4) . ?
N2 C6 1.449(4) . ?
N2 C4 1.464(4) . ?
N11 C11 1.340(4) . ?
N11 C16 1.450(5) . ?
N11 C14 1.465(5) . ?
N1 C1 1.332(4) . ?
N1 C5 1.438(5) . ?
N1 C2 1.463(5) . ?
C24 C23 1.485(5) . ?
C24 H24A 0.9700 . ?
C24 H24B 0.9700 . ?
C22 C23 1.492(5) . ?
C22 H22A 0.9700 . ?
C22 H22B 0.9700 . ?
C23 H23A 0.9700 . ?
C23 H23B 0.9700 . ?
C4 C3 1.479(6) . ?
C4 H4A 0.9700 . ?
C4 H4B 0.9700 . ?
C6 H6A 0.9600 . ?
C6 H6B 0.9600 . ?
C6 H6C 0.9600 . ?
C26 H26A 0.9600 . ?
C26 H26B 0.9600 . ?
C26 H26C 0.9600 . ?
C2 C3 1.492(6) . ?
C2 H2A 0.9700 . ?
C2 H2B 0.9700 . ?
C12 C13 1.487(6) . ?
C12 H12A 0.9700 . ?
C12 H12B 0.9700 . ?
C25 H25A 0.9600 . ?
C25 H25B 0.9600 . ?
C25 H25C 0.9600 . ?
C14 C13 1.459(6) . ?
C14 H14A 0.9700 . ?
C14 H14B 0.9700 . ?
C13 H13A 0.9700 . ?
C13 H13B 0.9700 . ?
C16 H16A 0.9600 . ?
C16 H16B 0.9600 . ?
C16 H16C 0.9600 . ?
C3 H3A 0.9700 . ?
C3 H3B 0.9700 . ?
C15 H15A 0.9600 . ?
C15 H15B 0.9600 . ?
C15 H15C 0.9600 . ?
C5 H5A 0.9600 . ?
C5 H5B 0.9600 . ?
C5 H5C 0.9600 . ?

loop_
_geom_angle_atom_site_label_1
_geom_angle_atom_site_label_2
_geom_angle_atom_site_label_3
_geom_angle
_geom_angle_site_symmetry_1
_geom_angle_site_symmetry_3
_geom_angle_publ_flag
O1 Sc1 O1 180.00(12) . 3_756 ?
O1 Sc1 O11 90.11(8) . 3_756 ?
O1 Sc1 O11 89.89(8) 3_756 3_756 ?
O1 Sc1 O11 89.89(8) . . ?
O1 Sc1 O11 90.11(8) 3_756 . ?
O11 Sc1 O11 180.0 3_756 . ?
O1 Sc1 O21 90.74(8) . 3_756 ?
O1 Sc1 O21 89.26(8) 3_756 3_756 ?
O11 Sc1 O21 91.35(8) 3_756 3_756 ?
O11 Sc1 O21 88.65(8) . 3_756 ?
O1 Sc1 O21 89.26(8) . . ?
O1 Sc1 O21 90.74(8) 3_756 . ?
O11 Sc1 O21 88.65(8) 3_756 . ?
O11 Sc1 O21 91.35(8) . . ?
O21 Sc1 O21 180.0 3_756 . ?
C21 O21 Sc1 172.0(2) . . ?
C1 O1 Sc1 175.4(2) . . ?
C11 O11 Sc1 168.9(2) . . ?
C21 N22 C25 120.1(3) . . ?
C21 N22 C24 123.5(3) . . ?
C25 N22 C24 115.9(3) . . ?
C21 N21 C26 121.2(3) . . ?
C21 N21 C22 122.1(3) . . ?
C26 N21 C22 116.6(3) . . ?
C11 N12 C15 120.2(3) . . ?
C11 N12 C12 123.3(3) . . ?
C15 N12 C12 116.5(3) . . ?
C1 N2 C6 120.6(3) . . ?
C1 N2 C4 123.4(3) . . ?
C6 N2 C4 115.9(3) . . ?
C11 N11 C16 121.1(3) . . ?
C11 N11 C14 121.6(3) . . ?
C16 N11 C14 117.2(3) . . ?
C1 N1 C5 120.4(3) . . ?
C1 N1 C2 121.7(3) . . ?
C5 N1 C2 117.5(3) . . ?
N22 C24 C23 110.5(3) . . ?
N22 C24 H24A 109.5 . . ?
C23 C24 H24A 109.5 . . ?
N22 C24 H24B 109.5 . . ?
C23 C24 H24B 109.5 . . ?
H24A C24 H24B 108.1 . . ?
N21 C22 C23 110.1(3) . . ?
N21 C22 H22A 109.7 . . ?
C23 C22 H22A 109.7 . . ?
N21 C22 H22B 109.7 . . ?
C23 C22 H22B 109.7 . . ?
H22A C22 H22B 108.2 . . ?
C24 C23 C22 110.8(3) . . ?
C24 C23 H23A 109.5 . . ?
C22 C23 H23A 109.5 . . ?
C24 C23 H23B 109.5 . . ?
C22 C23 H23B 109.5 . . ?
H23A C23 H23B 108.1 . . ?
O21 C21 N21 121.0(3) . . ?
O21 C21 N22 119.4(3) . . ?
N21 C21 N22 119.6(3) . . ?
O1 C1 N1 120.2(3) . . ?
O1 C1 N2 120.3(3) . . ?
N1 C1 N2 119.4(3) . . ?
O11 C11 N12 120.7(3) . . ?
O11 C11 N11 119.7(3) . . ?
N12 C11 N11 119.6(3) . . ?
N2 C4 C3 111.5(4) . . ?
N2 C4 H4A 109.3 . . ?
C3 C4 H4A 109.3 . . ?
N2 C4 H4B 109.3 . . ?
C3 C4 H4B 109.3 . . ?
H4A C4 H4B 108.0 . . ?
N2 C6 H6A 109.5 . . ?
N2 C6 H6B 109.5 . . ?
H6A C6 H6B 109.5 . . ?
N2 C6 H6C 109.5 . . ?
H6A C6 H6C 109.5 . . ?
H6B C6 H6C 109.5 . . ?
N21 C26 H26A 109.5 . . ?
N21 C26 H26B 109.5 . . ?
H26A C26 H26B 109.5 . . ?
N21 C26 H26C 109.5 . . ?
H26A C26 H26C 109.5 . . ?
H26B C26 H26C 109.5 . . ?
N1 C2 C3 111.1(4) . . ?
N1 C2 H2A 109.4 . . ?
C3 C2 H2A 109.4 . . ?
N1 C2 H2B 109.4 . . ?
C3 C2 H2B 109.4 . . ?
H2A C2 H2B 108.0 . . ?
N12 C12 C13 111.0(3) . . ?
N12 C12 H12A 109.4 . . ?
C13 C12 H12A 109.4 . . ?
N12 C12 H12B 109.4 . . ?
C13 C12 H12B 109.4 . . ?
H12A C12 H12B 108.0 . . ?
N22 C25 H25A 109.5 . . ?
N22 C25 H25B 109.5 . . ?
H25A C25 H25B 109.5 . . ?
N22 C25 H25C 109.5 . . ?
H25A C25 H25C 109.5 . . ?
H25B C25 H25C 109.5 . . ?
C13 C14 N11 111.5(4) . . ?
C13 C14 H14A 109.3 . . ?
N11 C14 H14A 109.3 . . ?
C13 C14 H14B 109.3 . . ?
N11 C14 H14B 109.3 . . ?
H14A C14 H14B 108.0 . . ?
C14 C13 C12 110.7(4) . . ?
C14 C13 H13A 109.5 . . ?
C12 C13 H13A 109.5 . . ?
C14 C13 H13B 109.5 . . ?
C12 C13 H13B 109.5 . . ?
H13A C13 H13B 108.1 . . ?
N11 C16 H16A 109.5 . . ?
N11 C16 H16B 109.5 . . ?
H16A C16 H16B 109.5 . . ?
N11 C16 H16C 109.5 . . ?
H16A C16 H16C 109.5 . . ?
H16B C16 H16C 109.5 . . ?
C4 C3 C2 109.8(4) . . ?
C4 C3 H3A 109.7 . . ?
C2 C3 H3A 109.7 . . ?
C4 C3 H3B 109.7 . . ?
C2 C3 H3B 109.7 . . ?
H3A C3 H3B 108.2 . . ?
N12 C15 H15A 109.5 . . ?
N12 C15 H15B 109.5 . . ?
H15A C15 H15B 109.5 . . ?
N12 C15 H15C 109.5 . . ?
H15A C15 H15C 109.5 . . ?
H15B C15 H15C 109.5 . . ?
N1 C5 H5A 109.5 . . ?
N1 C5 H5B 109.5 . . ?
H5A C5 H5B 109.5 . . ?
N1 C5 H5C 109.5 . . ?
H5A C5 H5C 109.5 . . ?
H5B C5 H5C 109.5 . . ?

loop_
_geom_torsion_atom_site_label_1
_geom_torsion_atom_site_label_2
_geom_torsion_atom_site_label_3
_geom_torsion_atom_site_label_4
_geom_torsion
_geom_torsion_site_symmetry_1
_geom_torsion_site_symmetry_2
_geom_torsion_site_symmetry_3
_geom_torsion_site_symmetry_4
_geom_torsion_publ_flag
C21 N22 C24 C23 26.4(5) . . . . ?
C25 N22 C24 C23 -161.6(4) . . . . ?
C21 N21 C22 C23 -32.4(5) . . . . ?
C26 N21 C22 C23 152.5(4) . . . . ?
N22 C24 C23 C22 -49.7(5) . . . . ?
N21 C22 C23 C24 52.6(5) . . . . ?
C26 N21 C21 O21 1.5(5) . . . . ?
C22 N21 C21 O21 -173.3(3) . . . . ?
C26 N21 C21 N22 -177.2(4) . . . . ?
C22 N21 C21 N22 7.9(5) . . . . ?
C25 N22 C21 O21 4.9(5) . . . . ?
C24 N22 C21 O21 176.6(3) . . . . ?
C25 N22 C21 N21 -176.3(3) . . . . ?
C24 N22 C21 N21 -4.6(5) . . . . ?
C5 N1 C1 O1 3.5(5) . . . . ?
C2 N1 C1 O1 176.3(3) . . . . ?
C5 N1 C1 N2 -176.5(4) . . . . ?
C2 N1 C1 N2 -3.7(5) . . . . ?
C6 N2 C1 O1 -4.9(5) . . . . ?
C4 N2 C1 O1 178.4(3) . . . . ?
C6 N2 C1 N1 175.1(3) . . . . ?
C4 N2 C1 N1 -1.6(5) . . . . ?
Sc1 O11 C11 N12 -86.1(12) . . . . ?
Sc1 O11 C11 N11 93.3(11) . . . . ?
C15 N12 C11 O11 -5.9(5) . . . . ?
C12 N12 C11 O11 177.6(3) . . . . ?
C15 N12 C11 N11 174.7(3) . . . . ?
C12 N12 C11 N11 -1.8(5) . . . . ?
C16 N11 C11 O11 2.8(5) . . . . ?
C14 N11 C11 O11 -179.6(4) . . . . ?
C16 N11 C11 N12 -177.8(3) . . . . ?
C14 N11 C11 N12 -0.2(5) . . . . ?
C1 N2 C4 C3 -22.1(5) . . . . ?
C6 N2 C4 C3 161.1(4) . . . . ?
C1 N1 C2 C3 31.8(6) . . . . ?
C5 N1 C2 C3 -155.2(4) . . . . ?
C11 N12 C12 C13 -23.3(6) . . . . ?
C15 N12 C12 C13 160.0(4) . . . . ?
C11 N11 C14 C13 27.8(6) . . . . ?
C16 N11 C14 C13 -154.5(4) . . . . ?
N11 C14 C13 C12 -51.5(5) . . . . ?
N12 C12 C13 C14 49.3(5) . . . . ?
N2 C4 C3 C2 48.3(5) . . . . ?
N1 C2 C3 C4 -53.1(5) . . . . ?

_refine_diff_density_max         0.988
_refine_diff_density_min         -0.580
_refine_diff_density_rms         0.060

_shelx_res_file                  
;
TITL scdmpu1m in P2(1)/n
    r.res
    created by SHELXL-2018/3 at 10:53:57 on 19-Aug-2022
CELL 0.71073  11.9413  12.0708  17.9935  90.000  91.590  90.000
ZERR    2.00   0.0010   0.0010   0.0016   0.000   0.002   0.000
LATT  1
SYMM 0.5-X, 0.5+Y, 0.5-Z
SFAC C  H   N   SC  I  O
unit 72 144 24  2   6  12
SHEL 99 0.82
TEMP 22
ACTA
L.S. 40
BOND $H
CONF
FMAP 2
PLAN 20
WGHT    0.052600
FVAR       0.11201
I1    5    0.475547    0.026662    0.235322    11.00000    0.08125    0.10974 =
         0.09028   -0.00314    0.00480   -0.00278
I2    5    0.500000   -0.500000    0.500000    10.50000    0.12340    0.06636 =
         0.06956   -0.00705    0.00841   -0.01718
SC1   4    1.000000    0.000000    0.500000    10.50000    0.03912    0.03801 =
         0.04144   -0.00244   -0.00296    0.00160
O21   6    0.917283    0.133592    0.450208    11.00000    0.05298    0.04066 =
         0.05801    0.00292   -0.00960    0.00516
O1    6    1.058642   -0.045014    0.397227    11.00000    0.06473    0.06005 =
         0.03805   -0.00434    0.00437    0.00927
O11   6    0.861411   -0.101136    0.482495    11.00000    0.04357    0.05172 =
         0.05463   -0.00649   -0.00345   -0.00651
N22   3    0.758485    0.199205    0.395642    11.00000    0.05323    0.04542 =
         0.07387    0.00863   -0.01200    0.00533
N21   3    0.898302    0.318927    0.435798    11.00000    0.06710    0.04045 =
         0.07987    0.00350   -0.01776   -0.00084
N12   3    0.682566   -0.138201    0.511121    11.00000    0.05339    0.06155 =
         0.07950   -0.00205    0.01054   -0.01798
N2    3    1.164000   -0.155993    0.325883    11.00000    0.06631    0.05955 =
         0.05297   -0.01003    0.01045    0.00137
N11   3    0.756006   -0.202171    0.401849    11.00000    0.06262    0.06769 =
         0.06426   -0.00676   -0.00446   -0.01610
N1    3    1.079497    0.001078    0.277124    11.00000    0.07252    0.08420 =
         0.04391    0.00322   -0.00083    0.01009
C24   1    0.683370    0.288473    0.372206    11.00000    0.06225    0.06430 =
         0.09886    0.01191   -0.00904    0.01635
AFIX  23
H24A  2    0.631003    0.303665    0.411184    11.00000   -1.20000
H24B  2    0.640748    0.265964    0.328077    11.00000   -1.20000
AFIX   0
C22   1    0.828775    0.416344    0.418250    11.00000    0.09425    0.04081 =
         0.10314    0.01088   -0.00740    0.00753
AFIX  23
H22A  2    0.876229    0.477703    0.404266    11.00000   -1.20000
H22B  2    0.788099    0.438152    0.461817    11.00000   -1.20000
AFIX   0
C23   1    0.747975    0.390319    0.355975    11.00000    0.08297    0.06135 =
         0.10447    0.02346   -0.01307    0.01478
AFIX  23
H23A  2    0.696784    0.451983    0.348580    11.00000   -1.20000
H23B  2    0.788477    0.379989    0.310502    11.00000   -1.20000
AFIX   0
C21   1    0.859419    0.216201    0.428215    11.00000    0.05296    0.04674 =
         0.04487    0.00253    0.00124    0.00468
C1    1    1.099699   -0.066012    0.334748    11.00000    0.04693    0.06005 =
         0.04751   -0.00814   -0.00373   -0.00841
C11   1    0.768439   -0.146349    0.465910    11.00000    0.05281    0.03795 =
         0.05833    0.00167   -0.00654   -0.00121
C4    1    1.212077   -0.187099    0.254905    11.00000    0.09680    0.07553 =
         0.07265   -0.01917    0.03371   -0.00435
AFIX  23
H4A   2    1.211265   -0.267130    0.250056    11.00000   -1.20000
H4B   2    1.289430   -0.162688    0.254163    11.00000   -1.20000
AFIX   0
C6    1    1.194630   -0.225549    0.388880    11.00000    0.09060    0.07333 =
         0.08170   -0.00690    0.00705    0.02420
AFIX 137
H6A   2    1.167463   -0.299397    0.380163    11.00000   -1.50000
H6B   2    1.162016   -0.196304    0.432928    11.00000   -1.50000
H6C   2    1.274697   -0.227019    0.395274    11.00000   -1.50000
AFIX   0
C26   1    1.007808    0.339958    0.467345    11.00000    0.10044    0.05297 =
         0.14350    0.01273   -0.04694   -0.01819
AFIX 137
H26A  2    1.047210    0.389838    0.435766    11.00000   -1.50000
H26B  2    1.048427    0.271530    0.471719    11.00000   -1.50000
H26C  2    1.001113    0.372589    0.515673    11.00000   -1.50000
AFIX   0
C2    1    1.130931   -0.016963    0.205243    11.00000    0.11195    0.11601 =
         0.05199    0.00662    0.00774    0.00191
AFIX  23
H2A   2    1.202217    0.021481    0.204409    11.00000   -1.20000
H2B   2    1.082847    0.013490    0.166001    11.00000   -1.20000
AFIX   0
C12   1    0.572570   -0.184609    0.493904    11.00000    0.05520    0.08218 =
         0.14306   -0.00988    0.01686   -0.01736
AFIX  23
H12A  2    0.515357   -0.135962    0.512866    11.00000   -1.20000
H12B  2    0.565726   -0.255921    0.518210    11.00000   -1.20000
AFIX   0
C25   1    0.712635    0.089063    0.391045    11.00000    0.07339    0.06555 =
         0.13583    0.01477   -0.04187   -0.01225
AFIX 137
H25A  2    0.649579    0.088539    0.356769    11.00000   -1.50000
H25B  2    0.688964    0.066316    0.439261    11.00000   -1.50000
H25C  2    0.768782    0.038873    0.374038    11.00000   -1.50000
AFIX   0
C14   1    0.649745   -0.255257    0.380091    11.00000    0.09851    0.10885 =
         0.09282   -0.01455   -0.02162   -0.05344
AFIX  23
H14A  2    0.641113   -0.254747    0.326329    11.00000   -1.20000
H14B  2    0.650887   -0.331837    0.396432    11.00000   -1.20000
AFIX   0
C13   1    0.554727   -0.198585    0.412304    11.00000    0.06116    0.10360 =
         0.16331    0.02809   -0.02810   -0.03498
AFIX  23
H13A  2    0.486996   -0.241156    0.402591    11.00000   -1.20000
H13B  2    0.545158   -0.126496    0.389170    11.00000   -1.20000
AFIX   0
C16   1    0.848895   -0.215992    0.352465    11.00000    0.09426    0.10394 =
         0.07639   -0.03198    0.00188   -0.01343
AFIX 137
H16A  2    0.844103   -0.287467    0.329196    11.00000   -1.50000
H16B  2    0.918246   -0.210316    0.380489    11.00000   -1.50000
H16C  2    0.845834   -0.159345    0.315016    11.00000   -1.50000
AFIX   0
C3    1    1.148998   -0.137391    0.191324    11.00000    0.12643    0.11193 =
         0.06237   -0.02627    0.01965   -0.01493
AFIX  23
H3A   2    1.077277   -0.174337    0.184710    11.00000   -1.20000
H3B   2    1.190530   -0.147048    0.146208    11.00000   -1.20000
AFIX   0
C15   1    0.697388   -0.086619    0.582934    11.00000    0.09086    0.10296 =
         0.09397   -0.01397    0.03639   -0.02418
AFIX 137
H15A  2    0.636337   -0.106738    0.613810    11.00000   -1.50000
H15B  2    0.699058   -0.007592    0.577076    11.00000   -1.50000
H15C  2    0.766645   -0.111160    0.605764    11.00000   -1.50000
AFIX   0
C5    1    1.016095    0.101204    0.286265    11.00000    0.11365    0.11754 =
         0.07014    0.03231    0.00834    0.04181
AFIX 137
H5A   2    1.054727    0.161935    0.263957    11.00000   -1.50000
H5B   2    1.007733    0.115633    0.338284    11.00000   -1.50000
H5C   2    0.943499    0.092888    0.262657    11.00000   -1.50000
AFIX   0
HKLF 4


REM  scdmpu1m in P2(1)/n
REM wR2 = 0.0925, GooF = S = 0.902, Restrained GooF = 0.902 for all data
REM R1 = 0.0337 for 3055 Fo > 4sig(Fo) and 0.0585 for all 4932 data
REM 271 parameters refined using 0 restraints

END

WGHT      0.0524      0.0000

REM Highest difference peak  0.988,  deepest hole -0.580,  1-sigma level  0.060
Q1    1   0.4226  0.0383  0.2828  11.00000  0.05    0.99
Q2    1   0.4883 -0.4985  0.4437  11.00000  0.05    0.49
Q3    1   0.4560  0.0164  0.1773  11.00000  0.05    0.46
Q4    1   0.5397  0.0446  0.2778  11.00000  0.05    0.37
Q5    1   0.5864 -0.5339  0.4852  11.00000  0.05    0.36
Q6    1   0.5235  0.1074  0.2102  11.00000  0.05    0.24
Q7    1   1.1418  0.0029  0.1959  11.00000  0.05    0.20
Q8    1   1.0334 -0.0291  0.4408  11.00000  0.05    0.19
Q9    1   0.9246  0.1398  0.4943  11.00000  0.05    0.19
Q10   1   1.0815 -0.0612  0.4291  11.00000  0.05    0.19
Q11   1   0.7243 -0.1004  0.4800  11.00000  0.05    0.19
Q12   1   1.0368 -0.0004  0.1709  11.00000  0.05    0.19
Q13   1   1.0680  0.2828  0.4306  11.00000  0.05    0.18
Q14   1   0.7730 -0.1808  0.4499  11.00000  0.05    0.18
Q15   1   1.1144 -0.0021  0.3143  11.00000  0.05    0.17
Q16   1   0.6629  0.0602  0.4000  11.00000  0.05    0.17
Q17   1   0.8638 -0.1004  0.5263  11.00000  0.05    0.17
Q18   1   0.8902  0.1717  0.4682  11.00000  0.05    0.17
Q19   1   1.0132  0.3813  0.4675  11.00000  0.05    0.17
Q20   1   0.9388  0.0808  0.3164  11.00000  0.05    0.17
;
_shelx_res_checksum              66982
####################################################################### 
# 
# This file contains crystal structure data downloaded from the 
# Cambridge Structural Database (CSD) hosted by the Cambridge 
# Crystallographic Data Centre (CCDC).
# 
# Full information about CCDC data access policies and citation 
# guidelines are available at http://www.ccdc.cam.ac.uk/access/V1 
# 
# Audit and citation data items may have been added by the CCDC. 
# Please retain this information to preserve the provenance of 
# this file and to allow appropriate attribution of the data. 
# 
#######################################################################

data_r_CCDC2
_database_code_depnum_ccdc_archive 'CCDC 2249334'
loop_
_audit_author_name
_audit_author_address
'Lars Eriksson'
;Stockholm University
Sweden
;
_audit_update_record             
;
2023-11-18 deposited with the CCDC.	2023-12-13 downloaded from the CCDC.
;

_audit_creation_method           SHELXL-2018/3
_shelx_SHELXL_version_number     2018/3
_chemical_name_systematic        ?
_chemical_name_common            ?
_chemical_melting_point          ?
_chemical_formula_moiety         ?
_chemical_formula_sum            'C19 H36 F3 N6 O6 S Sr0.50'
_chemical_formula_weight         577.41

loop_
_atom_type_symbol
_atom_type_description
_atom_type_scat_dispersion_real
_atom_type_scat_dispersion_imag
_atom_type_scat_source
C C 0.0033 0.0016 'International Tables Vol C Tables 4.2.6.8 and 6.1.1.4'
H H 0.0000 0.0000 'International Tables Vol C Tables 4.2.6.8 and 6.1.1.4'
N N 0.0061 0.0033 'International Tables Vol C Tables 4.2.6.8 and 6.1.1.4'
O O 0.0106 0.0060 'International Tables Vol C Tables 4.2.6.8 and 6.1.1.4'
F F 0.0171 0.0103 'International Tables Vol C Tables 4.2.6.8 and 6.1.1.4'
S S 0.1246 0.1234 'International Tables Vol C Tables 4.2.6.8 and 6.1.1.4'
Sr Sr -1.5307 3.2498 'International Tables Vol C Tables 4.2.6.8 and 6.1.1.4'

_space_group_crystal_system      trigonal
_space_group_IT_number           147
_space_group_name_H-M_alt        'P -3'
_space_group_name_Hall           '-P 3'

_shelx_space_group_comment       
;
The symmetry employed for this shelxl refinement is uniquely defined
by the following loop, which should always be used as a source of
symmetry information in preference to the above space-group names.
They are only intended as comments.
;

loop_
_space_group_symop_operation_xyz
'x, y, z'
'-y, x-y, z'
'-x+y, -x, z'
'-x, -y, -z'
'y, -x+y, -z'
'x-y, x, -z'

_cell_length_a                   13.7677(7)
_cell_length_b                   13.7677(7)
_cell_length_c                   8.5413(5)
_cell_angle_alpha                90
_cell_angle_beta                 90
_cell_angle_gamma                120
_cell_volume                     1402.09(16)
_cell_formula_units_Z            2
_cell_measurement_temperature    293(2)
_cell_measurement_reflns_used    999
_cell_measurement_theta_min      3.45
_cell_measurement_theta_max      25.00

_exptl_crystal_description       prism
_exptl_crystal_colour            colorless
_exptl_crystal_density_meas      ?
_exptl_crystal_density_method    ?
_exptl_crystal_density_diffrn    1.368
_exptl_crystal_F_000             604
_exptl_transmission_factor_min   ?
_exptl_transmission_factor_max   ?
_exptl_crystal_size_max          0.17
_exptl_crystal_size_mid          0.15
_exptl_crystal_size_min          0.10
_exptl_absorpt_coefficient_mu    1.118
_shelx_estimated_absorpt_T_min   ?
_shelx_estimated_absorpt_T_max   ?
_exptl_absorpt_correction_type   multi-scan
_exptl_absorpt_correction_T_min  0.83
_exptl_absorpt_correction_T_max  0.89
_exptl_absorpt_process_details   'Bruker SADABS (1998)'
_exptl_absorpt_special_details   ?
_diffrn_ambient_temperature      293(2)
_diffrn_radiation_wavelength     0.71073
_diffrn_radiation_type           MoK\a
_diffrn_source                   'fine-focus sealed tube'
_diffrn_measurement_device_type  'Bruker SMART CCD diffractometer'
_diffrn_measurement_method       '\w scans'
_diffrn_detector_area_resol_mean ?
_diffrn_reflns_number            4522
_diffrn_reflns_av_unetI/netI     0.0577
_diffrn_reflns_av_R_equivalents  0.0346
_diffrn_reflns_limit_h_min       -14
_diffrn_reflns_limit_h_max       15
_diffrn_reflns_limit_k_min       -15
_diffrn_reflns_limit_k_max       8
_diffrn_reflns_limit_l_min       -10
_diffrn_reflns_limit_l_max       10
_diffrn_reflns_theta_min         3.417
_diffrn_reflns_theta_max         25.645
_diffrn_reflns_theta_full        25.242
_diffrn_measured_fraction_theta_max 0.974
_diffrn_measured_fraction_theta_full 0.978
_diffrn_reflns_Laue_measured_fraction_max 0.974
_diffrn_reflns_Laue_measured_fraction_full 0.978
_diffrn_reflns_point_group_measured_fraction_max 0.974
_diffrn_reflns_point_group_measured_fraction_full 0.978
_reflns_number_total             1734
_reflns_number_gt                1464
_reflns_threshold_expression     'I > 2\s(I)'
_reflns_Friedel_coverage         0.000
_reflns_Friedel_fraction_max     .
_reflns_Friedel_fraction_full    .

_reflns_special_details          
;
 Reflections were merged by SHELXL according to the crystal
 class for the calculation of statistics and refinement.
 
 _reflns_Friedel_fraction is defined as the number of unique
 Friedel pairs measured divided by the number that would be
 possible theoretically, ignoring centric projections and
 systematic absences.
;

_computing_data_collection       '(Bruker SMART (1998b)'
_computing_cell_refinement       '(Bruker SMART and SAINT (1998b)'
_computing_data_reduction        '(Bruker SAINT (1998b)'
_computing_structure_solution    'SHELXT 2014/5 (Sheldrick, 2014)'
_computing_structure_refinement  'SHELXL-2018/3 (Sheldrick, 2018)'
_computing_molecular_graphics    ?
_computing_publication_material  ?
_refine_special_details          ?
_refine_ls_structure_factor_coef Fsqd
_refine_ls_matrix_type           full
_refine_ls_weighting_scheme      calc
_refine_ls_weighting_details     
'w=1/[\s^2^(Fo^2^)+(0.1770P)^2^+4.3389P] where P=(Fo^2^+2Fc^2^)/3'
_atom_sites_solution_primary     direct
_atom_sites_solution_secondary   difmap
_atom_sites_solution_hydrogens   geom
_refine_ls_hydrogen_treatment    constr
_refine_ls_extinction_method     none
_refine_ls_extinction_coef       .
_refine_ls_number_reflns         1734
_refine_ls_number_parameters     110
_refine_ls_number_restraints     89
_refine_ls_R_factor_all          0.1150
_refine_ls_R_factor_gt           0.1017
_refine_ls_wR_factor_ref         0.2769
_refine_ls_wR_factor_gt          0.2620
_refine_ls_goodness_of_fit_ref   0.928
_refine_ls_restrained_S_all      0.913
_refine_ls_shift/su_max          0.000
_refine_ls_shift/su_mean         0.000

loop_
_atom_site_label
_atom_site_type_symbol
_atom_site_fract_x
_atom_site_fract_y
_atom_site_fract_z
_atom_site_U_iso_or_equiv
_atom_site_adp_type
_atom_site_occupancy
_atom_site_site_symmetry_order
_atom_site_calc_flag
_atom_site_refinement_flags_posn
_atom_site_refinement_flags_adp
_atom_site_refinement_flags_occupancy
_atom_site_disorder_assembly
_atom_site_disorder_group
Sr1 Sr 0.000000 0.000000 0.000000 0.0440(5) Uani 1 6 d S TU P . .
O1 O -0.0687(4) -0.1695(4) -0.1642(6) 0.0704(14) Uani 1 1 d . U . . .
C1 C -0.0831(6) -0.2590(6) -0.2172(8) 0.0579(16) Uani 1 1 d . U . . .
N11 N -0.1781(6) -0.3562(5) -0.1852(8) 0.0772(19) Uani 1 1 d . U . . .
N12 N -0.0065(6) -0.2631(6) -0.3103(8) 0.0725(17) Uani 1 1 d . U . . .
C11 C -0.2662(9) -0.3527(9) -0.0976(15) 0.120(4) Uani 1 1 d . U . . .
H11A H -0.241166 -0.276996 -0.065338 0.180 Uiso 1 1 calc R U . . .
H11B H -0.284274 -0.399821 -0.006865 0.180 Uiso 1 1 calc R U . . .
H11C H -0.331528 -0.378904 -0.162367 0.180 Uiso 1 1 calc R U . . .
C12 C 0.0897(9) -0.1604(9) -0.3594(15) 0.113(4) Uani 1 1 d . U . . .
H12A H 0.066271 -0.109006 -0.394461 0.169 Uiso 1 1 calc R U . . .
H12B H 0.126549 -0.175374 -0.443535 0.169 Uiso 1 1 calc R U . . .
H12C H 0.140590 -0.127968 -0.273050 0.169 Uiso 1 1 calc R U . . .
C13 C -0.0218(9) -0.3669(8) -0.3770(13) 0.093(3) Uani 1 1 d . U . . .
H13A H 0.050449 -0.362622 -0.385489 0.111 Uiso 1 1 calc R U . . .
H13B H -0.052688 -0.376150 -0.481653 0.111 Uiso 1 1 calc R U . . .
C14 C -0.0966(13) -0.4638(9) -0.2821(16) 0.120(4) Uani 1 1 d . U . . .
H14A H -0.113534 -0.532085 -0.337369 0.144 Uiso 1 1 calc R U . . .
H14B H -0.059648 -0.462148 -0.184588 0.144 Uiso 1 1 calc R U . . .
C15 C -0.1997(11) -0.4638(7) -0.2489(14) 0.111(4) Uani 1 1 d . U . . .
H15A H -0.243779 -0.522862 -0.174443 0.133 Uiso 1 1 calc R U . . .
H15B H -0.243116 -0.479482 -0.344520 0.133 Uiso 1 1 calc R U . . .
S10 S -0.333333 -0.666667 -0.6550(17) 0.342(10) Uani 1 3 d DS TU P . .
O10 O -0.248(3) -0.5541(11) -0.6158(17) 0.75(5) Uani 1 1 d D U . . .
C10 C -0.333333 -0.666667 -0.8680(17) 0.54(7) Uani 1 3 d DS TU P . .
F10 F -0.382(4) -0.7703(2) -0.9253(17) 0.65(4) Uani 1 1 d D U . . .

loop_
_atom_site_aniso_label
_atom_site_aniso_U_11
_atom_site_aniso_U_22
_atom_site_aniso_U_33
_atom_site_aniso_U_23
_atom_site_aniso_U_13
_atom_site_aniso_U_12
Sr1 0.0353(6) 0.0353(6) 0.0613(9) 0.000 0.000 0.0177(3)
O1 0.068(3) 0.048(3) 0.090(3) -0.014(2) -0.003(3) 0.025(2)
C1 0.064(4) 0.048(4) 0.061(4) -0.005(3) -0.013(3) 0.028(3)
N11 0.080(4) 0.048(3) 0.083(4) -0.008(3) 0.008(3) 0.016(3)
N12 0.069(4) 0.064(4) 0.086(4) -0.005(3) 0.007(3) 0.034(3)
C11 0.097(8) 0.081(7) 0.140(9) -0.020(6) 0.041(7) 0.013(6)
C12 0.092(7) 0.090(7) 0.139(9) 0.000(6) 0.038(7) 0.032(6)
C13 0.097(7) 0.085(6) 0.115(7) -0.027(5) -0.004(5) 0.059(6)
C14 0.167(12) 0.070(6) 0.140(9) -0.021(6) -0.012(9) 0.072(8)
C15 0.129(9) 0.049(5) 0.125(8) -0.015(5) 0.025(7) 0.022(5)
S10 0.316(14) 0.316(14) 0.40(3) 0.000 0.000 0.158(7)
O10 0.39(5) 0.33(4) 1.34(12) -0.25(6) -0.34(7) 0.03(3)
C10 0.60(8) 0.60(8) 0.40(9) 0.000 0.000 0.30(4)
F10 0.53(7) 0.41(4) 1.04(10) -0.08(5) 0.19(6) 0.25(5)

_geom_special_details            
;
 All esds (except the esd in the dihedral angle between two l.s. planes)
 are estimated using the full covariance matrix.  The cell esds are taken
 into account individually in the estimation of esds in distances, angles
 and torsion angles; correlations between esds in cell parameters are only
 used when they are defined by crystal symmetry.  An approximate (isotropic)
 treatment of cell esds is used for estimating esds involving l.s. planes.
;

loop_
_geom_bond_atom_site_label_1
_geom_bond_atom_site_label_2
_geom_bond_distance
_geom_bond_site_symmetry_2
_geom_bond_publ_flag
Sr1 O1 2.470(5) . ?
Sr1 O1 2.470(5) 4 ?
Sr1 O1 2.470(5) 6 ?
Sr1 O1 2.470(5) 3 ?
Sr1 O1 2.470(5) 2 ?
Sr1 O1 2.470(5) 5 ?
O1 C1 1.232(8) . ?
C1 N12 1.345(9) . ?
C1 N11 1.351(9) . ?
N11 C11 1.447(12) . ?
N11 C15 1.462(11) . ?
N12 C12 1.435(12) . ?
N12 C13 1.452(11) . ?
C11 H11A 0.9600 . ?
C11 H11B 0.9600 . ?
C11 H11C 0.9600 . ?
C12 H12A 0.9600 . ?
C12 H12B 0.9600 . ?
C12 H12C 0.9600 . ?
C13 C14 1.458(16) . ?
C13 H13A 0.9700 . ?
C13 H13B 0.9700 . ?
C14 C15 1.448(17) . ?
C14 H14A 0.9700 . ?
C14 H14B 0.9700 . ?
C15 H15A 0.9700 . ?
C15 H15B 0.9700 . ?
S10 O10 1.4400(11) 2_445 ?
S10 O10 1.4401(10) . ?
S10 O10 1.4401(10) 3_545 ?
S10 C10 1.8201(10) . ?
C10 F10 1.3301(11) 2_445 ?
C10 F10 1.3301(11) . ?
C10 F10 1.3302(10) 3_545 ?

loop_
_geom_angle_atom_site_label_1
_geom_angle_atom_site_label_2
_geom_angle_atom_site_label_3
_geom_angle
_geom_angle_site_symmetry_1
_geom_angle_site_symmetry_3
_geom_angle_publ_flag
O1 Sr1 O1 180.0 . 4 ?
O1 Sr1 O1 89.06(18) . 6 ?
O1 Sr1 O1 90.94(18) 4 6 ?
O1 Sr1 O1 90.94(18) . 3 ?
O1 Sr1 O1 89.06(18) 4 3 ?
O1 Sr1 O1 180.0(3) 6 3 ?
O1 Sr1 O1 90.94(18) . 2 ?
O1 Sr1 O1 89.06(18) 4 2 ?
O1 Sr1 O1 89.06(18) 6 2 ?
O1 Sr1 O1 90.94(18) 3 2 ?
O1 Sr1 O1 89.06(18) . 5 ?
O1 Sr1 O1 90.94(18) 4 5 ?
O1 Sr1 O1 90.94(18) 6 5 ?
O1 Sr1 O1 89.06(18) 3 5 ?
O1 Sr1 O1 180.0(4) 2 5 ?
C1 O1 Sr1 161.4(5) . . ?
O1 C1 N12 121.5(7) . . ?
O1 C1 N11 120.6(7) . . ?
N12 C1 N11 117.9(6) . . ?
C1 N11 C11 118.9(7) . . ?
C1 N11 C15 122.3(7) . . ?
C11 N11 C15 118.5(8) . . ?
C1 N12 C12 119.2(7) . . ?
C1 N12 C13 122.9(7) . . ?
C12 N12 C13 117.6(7) . . ?
N11 C11 H11A 109.5 . . ?
N11 C11 H11B 109.5 . . ?
H11A C11 H11B 109.5 . . ?
N11 C11 H11C 109.5 . . ?
H11A C11 H11C 109.5 . . ?
H11B C11 H11C 109.5 . . ?
N12 C12 H12A 109.5 . . ?
N12 C12 H12B 109.5 . . ?
H12A C12 H12B 109.5 . . ?
N12 C12 H12C 109.5 . . ?
H12A C12 H12C 109.5 . . ?
H12B C12 H12C 109.5 . . ?
N12 C13 C14 111.8(8) . . ?
N12 C13 H13A 109.3 . . ?
C14 C13 H13A 109.3 . . ?
N12 C13 H13B 109.3 . . ?
C14 C13 H13B 109.3 . . ?
H13A C13 H13B 107.9 . . ?
C15 C14 C13 110.6(9) . . ?
C15 C14 H14A 109.5 . . ?
C13 C14 H14A 109.5 . . ?
C15 C14 H14B 109.5 . . ?
C13 C14 H14B 109.5 . . ?
H14A C14 H14B 108.1 . . ?
C14 C15 N11 111.7(9) . . ?
C14 C15 H15A 109.3 . . ?
N11 C15 H15A 109.3 . . ?
C14 C15 H15B 109.3 . . ?
N11 C15 H15B 109.3 . . ?
H15A C15 H15B 107.9 . . ?
O10 S10 O10 114.78(7) 2_445 . ?
O10 S10 O10 114.78(7) 2_445 3_545 ?
O10 S10 O10 114.78(7) . 3_545 ?
O10 S10 C10 103.43(9) 2_445 . ?
O10 S10 C10 103.43(9) . . ?
O10 S10 C10 103.43(9) 3_545 . ?
F10 C10 F10 107.28(11) 2_445 . ?
F10 C10 F10 107.28(12) 2_445 3_545 ?
F10 C10 F10 107.28(12) . 3_545 ?
F10 C10 S10 111.59(11) 2_445 . ?
F10 C10 S10 111.58(11) . . ?
F10 C10 S10 111.58(11) 3_545 . ?

loop_
_geom_torsion_atom_site_label_1
_geom_torsion_atom_site_label_2
_geom_torsion_atom_site_label_3
_geom_torsion_atom_site_label_4
_geom_torsion
_geom_torsion_site_symmetry_1
_geom_torsion_site_symmetry_2
_geom_torsion_site_symmetry_3
_geom_torsion_site_symmetry_4
_geom_torsion_publ_flag
Sr1 O1 C1 N12 -78.0(17) . . . . ?
Sr1 O1 C1 N11 103.1(16) . . . . ?
O1 C1 N11 C11 4.7(12) . . . . ?
N12 C1 N11 C11 -174.3(9) . . . . ?
O1 C1 N11 C15 178.4(9) . . . . ?
N12 C1 N11 C15 -0.5(12) . . . . ?
O1 C1 N12 C12 -5.2(12) . . . . ?
N11 C1 N12 C12 173.7(8) . . . . ?
O1 C1 N12 C13 -178.9(7) . . . . ?
N11 C1 N12 C13 0.1(11) . . . . ?
C1 N12 C13 C14 -26.0(13) . . . . ?
C12 N12 C13 C14 160.3(10) . . . . ?
N12 C13 C14 C15 51.0(13) . . . . ?
C13 C14 C15 N11 -51.3(14) . . . . ?
C1 N11 C15 C14 27.0(15) . . . . ?
C11 N11 C15 C14 -159.2(11) . . . . ?
O10 S10 C10 F10 161(3) 2_445 . . 2_445 ?
O10 S10 C10 F10 41(3) . . . 2_445 ?
O10 S10 C10 F10 -79(3) 3_545 . . 2_445 ?
O10 S10 C10 F10 -79(3) 2_445 . . . ?
O10 S10 C10 F10 161(3) . . . . ?
O10 S10 C10 F10 41(3) 3_545 . . . ?
O10 S10 C10 F10 41(3) 2_445 . . 3_545 ?
O10 S10 C10 F10 -79(3) . . . 3_545 ?
O10 S10 C10 F10 161(3) 3_545 . . 3_545 ?

_refine_diff_density_max         1.454
_refine_diff_density_min         -0.991
_refine_diff_density_rms         0.117

_shelx_res_file                  
;
REM SHELXT solution in P-3
REM R1 0.207,  Rweak 0.098,  Alpha 0.068,  Orientation as input
REM Formula found by SHELXT:  C38 N12 F6 Sr

CELL  0.71073  13.7677  13.7677   8.5413   90.000   90.000  120.000
ZERR    2.000   0.0007   0.0007   0.0005    0.000    0.000    0.000
LATT  1
SYMM -Y, X-Y, Z
SYMM -X+Y, -X, Z
SFAC C H N O F S Sr
UNIT 38 72 12 12 6 2 1
L.S. 30
shel 99 0.82
acta
BOND $H
conf
LIST 4
FMAP 2
PLAN 20

WGHT    0.177000    4.338900
FVAR       0.75673
SR1   7    0.000000    0.000000    0.000000    10.16667    0.03534    0.03534 =
         0.06132    0.00000    0.00000    0.01767
O1    4   -0.068661   -0.169508   -0.164183    11.00000    0.06828    0.04778 =
         0.09037   -0.01382   -0.00337    0.02543
C1    1   -0.083131   -0.259000   -0.217203    11.00000    0.06415    0.04823 =
         0.06077   -0.00524   -0.01281    0.02759
N11   3   -0.178051   -0.356231   -0.185170    11.00000    0.07953    0.04755 =
         0.08299   -0.00830    0.00806    0.01561
N12   3   -0.006520   -0.263143   -0.310311    11.00000    0.06854    0.06394 =
         0.08626   -0.00526    0.00685    0.03403
C11   1   -0.266166   -0.352690   -0.097567    11.00000    0.09712    0.08149 =
         0.13968   -0.02007    0.04122    0.01280
AFIX 137
H11A  2   -0.241166   -0.276996   -0.065338    11.00000   -1.50000
H11B  2   -0.284274   -0.399821   -0.006865    11.00000   -1.50000
H11C  2   -0.331528   -0.378904   -0.162367    11.00000   -1.50000
AFIX   0
C12   1    0.089678   -0.160374   -0.359399    11.00000    0.09161    0.08990 =
         0.13930   -0.00010    0.03800    0.03216
AFIX 137
H12A  2    0.066271   -0.109006   -0.394461    11.00000   -1.50000
H12B  2    0.126549   -0.175374   -0.443535    11.00000   -1.50000
H12C  2    0.140590   -0.127968   -0.273050    11.00000   -1.50000
AFIX   0
C13   1   -0.021841   -0.366876   -0.377036    11.00000    0.09704    0.08455 =
         0.11461   -0.02698   -0.00442    0.05881
AFIX  23
H13A  2    0.050449   -0.362622   -0.385489    11.00000   -1.20000
H13B  2   -0.052688   -0.376150   -0.481653    11.00000   -1.20000
AFIX   0
C14   1   -0.096569   -0.463832   -0.282105    11.00000    0.16694    0.07018 =
         0.14038   -0.02123   -0.01179    0.07205
AFIX  23
H14A  2   -0.113534   -0.532085   -0.337369    11.00000   -1.20000
H14B  2   -0.059648   -0.462148   -0.184588    11.00000   -1.20000
AFIX   0
C15   1   -0.199724   -0.463795   -0.248946    11.00000    0.12897    0.04900 =
         0.12470   -0.01475    0.02537    0.02248
AFIX  23
H15A  2   -0.243779   -0.522862   -0.174443    11.00000   -1.20000
H15B  2   -0.243116   -0.479482   -0.344520    11.00000   -1.20000
AFIX   0

dfix 1.33 0.001 C10 F10
dfix 1.44 0.001 S10 O10
dfix 1.82 0.001 s10 c10
dfix 2.62 0.001 s10 f10
dfix 2.57 0.001 c10 o10
isor 0.1
S10   6   -0.333333   -0.666667   -0.654952    10.33333    0.31581    0.31581 =
         0.39563    0.00000    0.00000    0.15791
O10   4   -0.247934   -0.554106   -0.615789    11.00000    0.38668    0.33272 =
         1.33878   -0.24962   -0.33756    0.03421
C10   1   -0.333333   -0.666667   -0.868048    10.33333    0.60108    0.60108 =
         0.40347    0.00000    0.00000    0.30054
F10   5   -0.381807   -0.770327   -0.925334    11.00000    0.52772    0.41291 =
         1.03659   -0.08062    0.19360    0.24839
HKLF 4


REM
REM wR2 = 0.2769, GooF = S = 0.928, Restrained GooF = 0.913 for all data
REM R1 = 0.1017 for 1464 Fo > 4sig(Fo) and 0.1150 for all 1734 data
REM 110 parameters refined using 89 restraints

END

WGHT      0.1891      1.3526

REM Highest difference peak  1.454,  deepest hole -0.991,  1-sigma level  0.117
Q1    1  -0.3484 -0.7417 -0.7449  11.00000  0.05    1.17
Q2    1  -0.3056 -0.5283 -0.7767  11.00000  0.05    0.63
Q3    1  -0.3333 -0.6667 -0.9573  10.33333  0.05    0.59
Q4    1  -0.4184 -0.8189 -0.8375  11.00000  0.05    0.53
Q5    1  -0.2675 -0.5185 -0.6957  11.00000  0.05    0.47
Q6    1  -0.1930 -0.5806 -0.6247  11.00000  0.05    0.43
Q7    1  -0.3497 -0.5715 -0.6039  11.00000  0.05    0.43
Q8    1  -0.1833 -0.5274 -0.6917  11.00000  0.05    0.39
Q9    1  -0.1295 -0.4668 -0.1525  11.00000  0.05    0.31
Q10   1   0.0000  0.0000 -0.1204  10.33333  0.05    0.31
Q11   1  -0.1231 -0.3421 -0.1187  11.00000  0.05    0.30
Q12   1  -0.1353 -0.5372 -0.1979  11.00000  0.05    0.28
Q13   1   0.0964 -0.0760 -0.3120  11.00000  0.05    0.25
Q14   1  -0.3806 -0.7289 -0.5239  11.00000  0.05    0.23
Q15   1  -0.3110 -0.4401 -0.0729  11.00000  0.05    0.23
Q16   1   0.0541 -0.0364 -0.2723  11.00000  0.05    0.23
Q17   1  -0.1894 -0.5532 -0.2772  11.00000  0.05    0.23
Q18   1  -0.1986 -0.5269 -0.1399  11.00000  0.05    0.22
Q19   1  -0.1814 -0.4830 -0.3567  11.00000  0.05    0.22
Q20   1  -0.2248 -0.3656 -0.0048  11.00000  0.05    0.22
;
_shelx_res_checksum              80319
####################################################################### 
# 
# This file contains crystal structure data downloaded from the 
# Cambridge Structural Database (CSD) hosted by the Cambridge 
# Crystallographic Data Centre (CCDC).
# 
# Full information about CCDC data access policies and citation 
# guidelines are available at http://www.ccdc.cam.ac.uk/access/V1 
# 
# Audit and citation data items may have been added by the CCDC. 
# Please retain this information to preserve the provenance of 
# this file and to allow appropriate attribution of the data. 
# 
#######################################################################

data_Co_dmpu2_Br2
_database_code_depnum_ccdc_archive 'CCDC 2209424'
loop_
_audit_author_name
_audit_author_address
'Lars Eriksson'
;Stockholm University
Sweden
;
_audit_update_record             
;
2022-09-26 deposited with the CCDC.	2023-12-13 downloaded from the CCDC.
;

_audit_creation_method           SHELXL-2018/3
_shelx_SHELXL_version_number     2018/3
_chemical_name_systematic        ?
_chemical_name_common            ?
_chemical_melting_point          ?
_chemical_formula_moiety         'C12 H24 Br2 Co N4 O2'
_chemical_formula_sum            'C12 H24 Br2 Co N4 O2'
_chemical_formula_weight         475.10

loop_
_atom_type_symbol
_atom_type_description
_atom_type_scat_dispersion_real
_atom_type_scat_dispersion_imag
_atom_type_scat_source
C C 0.0033 0.0016 'International Tables Vol C Tables 4.2.6.8 and 6.1.1.4'
H H 0.0000 0.0000 'International Tables Vol C Tables 4.2.6.8 and 6.1.1.4'
Br Br -0.2901 2.4595 'International Tables Vol C Tables 4.2.6.8 and 6.1.1.4'
Co Co 0.3494 0.9721 'International Tables Vol C Tables 4.2.6.8 and 6.1.1.4'
N N 0.0061 0.0033 'International Tables Vol C Tables 4.2.6.8 and 6.1.1.4'
O O 0.0106 0.0060 'International Tables Vol C Tables 4.2.6.8 and 6.1.1.4'

_space_group_crystal_system      monoclinic
_space_group_IT_number           14
_space_group_name_H-M_alt        'P 21/c'
_space_group_name_Hall           '-P 2ybc'

_shelx_space_group_comment       
;
The symmetry employed for this shelxl refinement is uniquely defined
by the following loop, which should always be used as a source of
symmetry information in preference to the above space-group names.
They are only intended as comments.
;

loop_
_space_group_symop_operation_xyz
'x, y, z'
'-x, y+1/2, -z+1/2'
'-x, -y, -z'
'x, -y-1/2, z-1/2'

_cell_length_a                   8.0226(15)
_cell_length_b                   8.4660(16)
_cell_length_c                   26.796(5)
_cell_angle_alpha                90
_cell_angle_beta                 92.364(2)
_cell_angle_gamma                90
_cell_volume                     1818.4(6)
_cell_formula_units_Z            4
_cell_measurement_temperature    296(2)
_cell_measurement_reflns_used    3012
_cell_measurement_theta_max      24.09
_cell_measurement_theta_min      2.52

_exptl_crystal_description       block
_exptl_crystal_colour            blue
_exptl_crystal_density_meas      ?
_exptl_crystal_density_method    ?
_exptl_crystal_density_diffrn    1.735
_exptl_crystal_F_000             948
_exptl_transmission_factor_min   ?
_exptl_transmission_factor_max   ?
_exptl_crystal_size_max          0.21
_exptl_crystal_size_mid          0.17
_exptl_crystal_size_min          0.15
_exptl_absorpt_coefficient_mu    5.347
_exptl_absorpt_correction_T_max  0.7451
_exptl_absorpt_correction_T_min  0.5789
_exptl_absorpt_correction_type   multi-scan
_exptl_absorpt_process_details   'SADABS, Bruker (2004)'
_exptl_absorpt_special_details   ?
_diffrn_ambient_temperature      296(2)
_diffrn_radiation_wavelength     0.71073
_diffrn_radiation_type           MoK\a
_diffrn_measurement_device_type  'Bruker APEX-II CCD'
_diffrn_measurement_method       '\f and \w scans'
_diffrn_source                   'sealed tube'
_diffrn_detector_area_resol_mean ?
_diffrn_reflns_number            8656
_diffrn_reflns_av_unetI/netI     0.0354
_diffrn_reflns_av_R_equivalents  0.0325
_diffrn_reflns_limit_h_min       -9
_diffrn_reflns_limit_h_max       9
_diffrn_reflns_limit_k_min       -9
_diffrn_reflns_limit_k_max       8
_diffrn_reflns_limit_l_min       -31
_diffrn_reflns_limit_l_max       27
_diffrn_reflns_theta_min         2.523
_diffrn_reflns_theta_max         24.812
_diffrn_reflns_theta_full        24.812
_diffrn_measured_fraction_theta_max 0.995
_diffrn_measured_fraction_theta_full 0.995
_diffrn_reflns_Laue_measured_fraction_max 0.995
_diffrn_reflns_Laue_measured_fraction_full 0.995
_diffrn_reflns_point_group_measured_fraction_max 0.995
_diffrn_reflns_point_group_measured_fraction_full 0.995
_reflns_number_total             3117
_reflns_number_gt                2471
_reflns_threshold_expression     'I > 2\s(I)'
_reflns_Friedel_coverage         0.000
_reflns_Friedel_fraction_max     .
_reflns_Friedel_fraction_full    .

_reflns_special_details          
;
 Reflections were merged by SHELXL according to the crystal
 class for the calculation of statistics and refinement.
 
 _reflns_Friedel_fraction is defined as the number of unique
 Friedel pairs measured divided by the number that would be
 possible theoretically, ignoring centric projections and
 systematic absences.
;

_computing_cell_refinement       'CrysAlis PRO'
_computing_data_collection       'Bruker APEX2'
_computing_data_reduction        'CrysAlis PRO'
_computing_structure_solution    'SHELXS-97 (Sheldrick, 2008)'
_computing_structure_refinement  'SHELXL-2018/3 (Sheldrick, 2018)'
_computing_molecular_graphics    ?
_computing_publication_material  ?
_refine_special_details          ?
_refine_ls_structure_factor_coef Fsqd
_refine_ls_matrix_type           full
_refine_ls_weighting_scheme      calc
_refine_ls_weighting_details     
'w=1/[\s^2^(Fo^2^)+(0.0309P)^2^+0.7471P] where P=(Fo^2^+2Fc^2^)/3'
_atom_sites_solution_primary     direct
_atom_sites_solution_secondary   difmap
_atom_sites_solution_hydrogens   geom
_refine_ls_hydrogen_treatment    constr
_refine_ls_extinction_method     'SHELXL-2018/3 (Sheldrick 2018)'
_refine_ls_extinction_coef       0.0021(3)
_refine_ls_extinction_expression Fc^*^=kFc[1+0.001xFc^2^\l^3^/sin(2\q)]^-1/4^
_refine_ls_number_reflns         3117
_refine_ls_number_parameters     205
_refine_ls_number_restraints     0
_refine_ls_R_factor_all          0.0450
_refine_ls_R_factor_gt           0.0311
_refine_ls_wR_factor_ref         0.0739
_refine_ls_wR_factor_gt          0.0696
_refine_ls_goodness_of_fit_ref   1.042
_refine_ls_restrained_S_all      1.042
_refine_ls_shift/su_max          0.001
_refine_ls_shift/su_mean         0.000

loop_
_atom_site_label
_atom_site_type_symbol
_atom_site_fract_x
_atom_site_fract_y
_atom_site_fract_z
_atom_site_U_iso_or_equiv
_atom_site_adp_type
_atom_site_occupancy
_atom_site_site_symmetry_order
_atom_site_calc_flag
_atom_site_refinement_flags_posn
_atom_site_refinement_flags_adp
_atom_site_refinement_flags_occupancy
_atom_site_disorder_assembly
_atom_site_disorder_group
Co1 Co 0.81443(6) 0.80037(5) 0.37911(2) 0.04101(15) Uani 1 1 d . . . . .
Br1 Br 1.05975(5) 0.94172(5) 0.35945(2) 0.06488(16) Uani 1 1 d . . . . .
Br2 Br 0.83809(6) 0.52299(5) 0.39128(2) 0.07045(17) Uani 1 1 d . . . . .
O1 O 0.6547(3) 0.8555(3) 0.32409(8) 0.0521(6) Uani 1 1 d . . . . .
C1 C 0.6932(4) 0.9178(4) 0.28314(12) 0.0434(8) Uani 1 1 d . . . . .
N11 N 0.6823(4) 1.0736(4) 0.27681(11) 0.0542(8) Uani 1 1 d . . . . .
N12 N 0.7394(4) 0.8266(3) 0.24560(10) 0.0484(7) Uani 1 1 d . . . . .
C11 C 0.6508(7) 1.1728(5) 0.31970(18) 0.0921(17) Uani 1 1 d . . . . .
H11A H 0.598024 1.268993 0.308564 0.138 Uiso 1 1 calc R U . . .
H11B H 0.754538 1.196913 0.337181 0.138 Uiso 1 1 calc R U . . .
H11C H 0.579074 1.117881 0.341665 0.138 Uiso 1 1 calc R U . . .
C12 C 0.7573(5) 0.6571(5) 0.25292(16) 0.0669(12) Uani 1 1 d . . . . .
H12A H 0.748091 0.604666 0.221171 0.100 Uiso 1 1 calc R U . . .
H12B H 0.671169 0.619864 0.273794 0.100 Uiso 1 1 calc R U . . .
H12C H 0.864450 0.635025 0.268642 0.100 Uiso 1 1 calc R U . . .
C13 C 0.7271(6) 1.1530(5) 0.23130(17) 0.0716(12) Uani 1 1 d . . . . .
H13A H 0.840267 1.192876 0.235270 0.086 Uiso 1 1 calc R U . . .
H13B H 0.653329 1.242321 0.225194 0.086 Uiso 1 1 calc R U . . .
C14 C 0.8007(6) 0.8919(5) 0.19998(14) 0.0700(12) Uani 1 1 d . . . . .
H14A H 0.781357 0.817353 0.172864 0.084 Uiso 1 1 calc R U . . .
H14B H 0.919931 0.909817 0.203965 0.084 Uiso 1 1 calc R U . . .
C15 C 0.7150(6) 1.0433(5) 0.18755(15) 0.0742(13) Uani 1 1 d . . . . .
H15A H 0.598610 1.023056 0.178527 0.089 Uiso 1 1 calc R U . . .
H15B H 0.765901 1.091834 0.159143 0.089 Uiso 1 1 calc R U . . .
O2 O 0.7214(3) 0.8809(3) 0.44035(8) 0.0548(7) Uani 1 1 d . . . . .
C2 C 0.6761(5) 0.8100(4) 0.47910(13) 0.0439(9) Uani 1 1 d . . . . .
N21 N 0.7891(4) 0.7640(4) 0.51431(10) 0.0521(8) Uani 1 1 d . . . . .
N22 N 0.5147(4) 0.7864(4) 0.48574(10) 0.0502(8) Uani 1 1 d . . . . .
C21 C 0.9662(5) 0.7821(6) 0.50730(17) 0.0758(13) Uani 1 1 d . . . . .
H21A H 1.018598 0.826958 0.536860 0.114 Uiso 1 1 calc R U . . .
H21B H 0.982776 0.850568 0.479390 0.114 Uiso 1 1 calc R U . . .
H21C H 1.014445 0.680612 0.500986 0.114 Uiso 1 1 calc R U . . .
C22 C 0.3913(5) 0.8252(5) 0.44656(16) 0.0688(12) Uani 1 1 d . . . . .
H22A H 0.319659 0.735959 0.440315 0.103 Uiso 1 1 calc R U . . .
H22B H 0.446591 0.851912 0.416607 0.103 Uiso 1 1 calc R U . . .
H22C H 0.325934 0.913567 0.456837 0.103 Uiso 1 1 calc R U . . .
C23 C 0.7405(6) 0.6793(6) 0.55830(17) 0.0826(15) Uani 1 1 d . . . . .
H23A H 0.739827 0.566858 0.551357 0.099 Uiso 0.58(2) 1 calc R U P A 1
H23B H 0.821885 0.698711 0.585375 0.099 Uiso 0.58(2) 1 calc R U P A 1
H23C H 0.769269 0.744392 0.587175 0.099 Uiso 0.42(2) 1 calc R U P A 2
H23D H 0.808003 0.584444 0.561113 0.099 Uiso 0.42(2) 1 calc R U P A 2
C24A C 0.5814(12) 0.726(2) 0.5733(3) 0.060(3) Uani 0.58(2) 1 d . . P A 1
H24A H 0.589271 0.830952 0.587371 0.072 Uiso 0.58(2) 1 calc R U P A 1
H24B H 0.547169 0.654784 0.599439 0.072 Uiso 0.58(2) 1 calc R U P A 1
C24B C 0.5668(16) 0.633(3) 0.5614(7) 0.068(5) Uani 0.42(2) 1 d . . P A 2
H24C H 0.556044 0.523309 0.551157 0.081 Uiso 0.42(2) 1 calc R U P A 2
H24D H 0.536862 0.638957 0.596087 0.081 Uiso 0.42(2) 1 calc R U P A 2
C25 C 0.4496(5) 0.7253(5) 0.53190(15) 0.0627(11) Uani 1 1 d . . . . .
H25A H 0.409423 0.618368 0.526456 0.075 Uiso 0.58(2) 1 calc R U P A 1
H25B H 0.356233 0.789767 0.541473 0.075 Uiso 0.58(2) 1 calc R U P A 1
H25C H 0.413448 0.813537 0.551851 0.075 Uiso 0.42(2) 1 calc R U P A 2
H25D H 0.352388 0.660801 0.523690 0.075 Uiso 0.42(2) 1 calc R U P A 2

loop_
_atom_site_aniso_label
_atom_site_aniso_U_11
_atom_site_aniso_U_22
_atom_site_aniso_U_33
_atom_site_aniso_U_23
_atom_site_aniso_U_13
_atom_site_aniso_U_12
Co1 0.0470(3) 0.0484(3) 0.0281(3) 0.0049(2) 0.00701(19) 0.0015(2)
Br1 0.0559(3) 0.0790(3) 0.0602(3) 0.0163(2) 0.00860(19) -0.0139(2)
Br2 0.0986(3) 0.0480(3) 0.0653(3) 0.0106(2) 0.0101(2) 0.0020(2)
O1 0.0486(14) 0.0773(18) 0.0305(14) 0.0007(12) 0.0026(11) 0.0075(12)
C1 0.0368(18) 0.061(2) 0.032(2) -0.0041(17) -0.0042(15) 0.0043(17)
N11 0.067(2) 0.052(2) 0.0425(19) -0.0074(15) -0.0088(15) 0.0087(16)
N12 0.0575(18) 0.055(2) 0.0331(16) -0.0046(13) 0.0071(14) 0.0020(14)
C11 0.118(4) 0.081(3) 0.076(3) -0.031(3) -0.024(3) 0.040(3)
C12 0.078(3) 0.061(3) 0.062(3) -0.008(2) 0.005(2) 0.013(2)
C13 0.071(3) 0.065(3) 0.078(3) 0.014(2) 0.000(2) -0.004(2)
C14 0.083(3) 0.088(3) 0.040(2) -0.001(2) 0.015(2) 0.001(3)
C15 0.089(3) 0.092(3) 0.041(2) 0.014(2) 0.002(2) -0.012(3)
O2 0.0768(17) 0.0569(16) 0.0319(13) 0.0066(12) 0.0193(12) 0.0111(13)
C2 0.058(2) 0.041(2) 0.033(2) -0.0034(15) 0.0105(17) 0.0069(17)
N21 0.0538(18) 0.070(2) 0.0323(17) 0.0079(15) 0.0025(14) 0.0014(16)
N22 0.0547(19) 0.062(2) 0.0339(17) 0.0090(15) 0.0028(14) 0.0049(15)
C21 0.058(3) 0.095(3) 0.074(3) 0.011(3) 0.000(2) -0.009(2)
C22 0.075(3) 0.071(3) 0.059(3) 0.010(2) -0.012(2) 0.000(2)
C23 0.082(3) 0.108(4) 0.057(3) 0.034(3) -0.005(2) -0.011(3)
C24A 0.089(6) 0.057(7) 0.036(4) 0.016(4) 0.024(4) -0.002(5)
C24B 0.066(7) 0.067(11) 0.070(9) 0.032(9) 0.006(6) 0.000(7)
C25 0.059(2) 0.076(3) 0.054(3) 0.014(2) 0.014(2) -0.002(2)

_geom_special_details            
;
 All esds (except the esd in the dihedral angle between two l.s. planes)
 are estimated using the full covariance matrix.  The cell esds are taken
 into account individually in the estimation of esds in distances, angles
 and torsion angles; correlations between esds in cell parameters are only
 used when they are defined by crystal symmetry.  An approximate (isotropic)
 treatment of cell esds is used for estimating esds involving l.s. planes.
;

loop_
_geom_bond_atom_site_label_1
_geom_bond_atom_site_label_2
_geom_bond_distance
_geom_bond_site_symmetry_2
_geom_bond_publ_flag
Co1 O2 1.953(2) . ?
Co1 O1 1.969(2) . ?
Co1 Br2 2.3773(7) . ?
Co1 Br1 2.3809(7) . ?
O1 C1 1.267(4) . ?
C1 N11 1.332(5) . ?
C1 N12 1.333(4) . ?
N11 C13 1.451(5) . ?
N11 C11 1.454(5) . ?
N12 C14 1.446(5) . ?
N12 C12 1.454(5) . ?
C11 H11A 0.9600 . ?
C11 H11B 0.9600 . ?
C11 H11C 0.9600 . ?
C12 H12A 0.9600 . ?
C12 H12B 0.9600 . ?
C12 H12C 0.9600 . ?
C13 C15 1.496(6) . ?
C13 H13A 0.9700 . ?
C13 H13B 0.9700 . ?
C14 C15 1.486(6) . ?
C14 H14A 0.9700 . ?
C14 H14B 0.9700 . ?
C15 H15A 0.9700 . ?
C15 H15B 0.9700 . ?
O2 C2 1.266(4) . ?
C2 N22 1.330(4) . ?
C2 N21 1.339(4) . ?
N21 C23 1.447(5) . ?
N21 C21 1.449(5) . ?
N22 C22 1.451(5) . ?
N22 C25 1.457(4) . ?
C21 H21A 0.9600 . ?
C21 H21B 0.9600 . ?
C21 H21C 0.9600 . ?
C22 H22A 0.9600 . ?
C22 H22B 0.9600 . ?
C22 H22C 0.9600 . ?
C23 C24A 1.409(10) . ?
C23 C24B 1.454(15) . ?
C23 H23A 0.9700 . ?
C23 H23B 0.9700 . ?
C23 H23C 0.9700 . ?
C23 H23D 0.9700 . ?
C24A C25 1.500(11) . ?
C24A H24A 0.9700 . ?
C24A H24B 0.9700 . ?
C24B C25 1.436(14) . ?
C24B H24C 0.9700 . ?
C24B H24D 0.9700 . ?
C25 H25A 0.9700 . ?
C25 H25B 0.9700 . ?
C25 H25C 0.9700 . ?
C25 H25D 0.9700 . ?

loop_
_geom_angle_atom_site_label_1
_geom_angle_atom_site_label_2
_geom_angle_atom_site_label_3
_geom_angle
_geom_angle_site_symmetry_1
_geom_angle_site_symmetry_3
_geom_angle_publ_flag
O2 Co1 O1 106.67(10) . . ?
O2 Co1 Br2 105.12(7) . . ?
O1 Co1 Br2 112.51(8) . . ?
O2 Co1 Br1 110.99(8) . . ?
O1 Co1 Br1 103.49(7) . . ?
Br2 Co1 Br1 117.70(3) . . ?
C1 O1 Co1 124.9(2) . . ?
O1 C1 N11 120.3(3) . . ?
O1 C1 N12 119.9(3) . . ?
N11 C1 N12 119.8(3) . . ?
C1 N11 C13 123.3(3) . . ?
C1 N11 C11 118.9(3) . . ?
C13 N11 C11 117.0(4) . . ?
C1 N12 C14 122.1(3) . . ?
C1 N12 C12 119.9(3) . . ?
C14 N12 C12 117.1(3) . . ?
N11 C11 H11A 109.5 . . ?
N11 C11 H11B 109.5 . . ?
H11A C11 H11B 109.5 . . ?
N11 C11 H11C 109.5 . . ?
H11A C11 H11C 109.5 . . ?
H11B C11 H11C 109.5 . . ?
N12 C12 H12A 109.5 . . ?
N12 C12 H12B 109.5 . . ?
H12A C12 H12B 109.5 . . ?
N12 C12 H12C 109.5 . . ?
H12A C12 H12C 109.5 . . ?
H12B C12 H12C 109.5 . . ?
N11 C13 C15 111.1(3) . . ?
N11 C13 H13A 109.4 . . ?
C15 C13 H13A 109.4 . . ?
N11 C13 H13B 109.4 . . ?
C15 C13 H13B 109.4 . . ?
H13A C13 H13B 108.0 . . ?
N12 C14 C15 110.4(3) . . ?
N12 C14 H14A 109.6 . . ?
C15 C14 H14A 109.6 . . ?
N12 C14 H14B 109.6 . . ?
C15 C14 H14B 109.6 . . ?
H14A C14 H14B 108.1 . . ?
C14 C15 C13 110.2(4) . . ?
C14 C15 H15A 109.6 . . ?
C13 C15 H15A 109.6 . . ?
C14 C15 H15B 109.6 . . ?
C13 C15 H15B 109.6 . . ?
H15A C15 H15B 108.1 . . ?
C2 O2 Co1 131.0(2) . . ?
O2 C2 N22 119.7(3) . . ?
O2 C2 N21 120.4(3) . . ?
N22 C2 N21 119.8(3) . . ?
C2 N21 C23 121.4(3) . . ?
C2 N21 C21 121.1(3) . . ?
C23 N21 C21 117.2(3) . . ?
C2 N22 C22 120.5(3) . . ?
C2 N22 C25 123.5(3) . . ?
C22 N22 C25 115.9(3) . . ?
N21 C21 H21A 109.5 . . ?
N21 C21 H21B 109.5 . . ?
H21A C21 H21B 109.5 . . ?
N21 C21 H21C 109.5 . . ?
H21A C21 H21C 109.5 . . ?
H21B C21 H21C 109.5 . . ?
N22 C22 H22A 109.5 . . ?
N22 C22 H22B 109.5 . . ?
H22A C22 H22B 109.5 . . ?
N22 C22 H22C 109.5 . . ?
H22A C22 H22C 109.5 . . ?
H22B C22 H22C 109.5 . . ?
C24A C23 N21 111.9(5) . . ?
N21 C23 C24B 118.2(6) . . ?
C24A C23 H23A 109.2 . . ?
N21 C23 H23A 109.2 . . ?
C24A C23 H23B 109.2 . . ?
N21 C23 H23B 109.2 . . ?
H23A C23 H23B 107.9 . . ?
N21 C23 H23C 107.8 . . ?
C24B C23 H23C 107.8 . . ?
N21 C23 H23D 107.8 . . ?
C24B C23 H23D 107.8 . . ?
H23C C23 H23D 107.1 . . ?
C23 C24A C25 114.1(7) . . ?
C23 C24A H24A 108.7 . . ?
C25 C24A H24A 108.7 . . ?
C23 C24A H24B 108.7 . . ?
C25 C24A H24B 108.7 . . ?
H24A C24A H24B 107.6 . . ?
C25 C24B C23 115.3(10) . . ?
C25 C24B H24C 108.4 . . ?
C23 C24B H24C 108.4 . . ?
C25 C24B H24D 108.4 . . ?
C23 C24B H24D 108.4 . . ?
H24C C24B H24D 107.5 . . ?
C24B C25 N22 114.4(6) . . ?
N22 C25 C24A 111.2(5) . . ?
N22 C25 H25A 109.4 . . ?
C24A C25 H25A 109.4 . . ?
N22 C25 H25B 109.4 . . ?
C24A C25 H25B 109.4 . . ?
H25A C25 H25B 108.0 . . ?
C24B C25 H25C 108.7 . . ?
N22 C25 H25C 108.7 . . ?
C24B C25 H25D 108.7 . . ?
N22 C25 H25D 108.7 . . ?
H25C C25 H25D 107.6 . . ?

_refine_diff_density_max         0.461
_refine_diff_density_min         -0.531
_refine_diff_density_rms         0.061

_shelx_res_file                  
;
TITL CoBr_0m in P2(1)/c
    r.res
    created by SHELXL-2018/3 at 07:57:31 on 26-Sep-2022
CELL 0.71073 8.0226 8.466 26.7963 90 92.364 90
ZERR 4 0.0015 0.0016 0.0049 0 0.002 0
LATT 1
SYMM -X,0.5+Y,0.5-Z
SFAC C H Br Co N O
UNIT 48 96 8 4 16 8

L.S. 20
PLAN  -10
TEMP 23
BOND $H
fmap 2
acta
SHEL 99 0.82

WGHT    0.030900    0.747100
EXTI    0.002104
FVAR       0.11891   0.58425
CO1   4    0.814427    0.800365    0.379113    11.00000    0.04698    0.04843 =
         0.02808    0.00486    0.00701    0.00149
BR1   3    1.059747    0.941722    0.359451    11.00000    0.05594    0.07904 =
         0.06018    0.01626    0.00860   -0.01392
BR2   3    0.838087    0.522988    0.391278    11.00000    0.09860    0.04796 =
         0.06535    0.01061    0.01015    0.00202
O1    6    0.654712    0.855549    0.324093    11.00000    0.04861    0.07725 =
         0.03051    0.00068    0.00260    0.00754
C1    1    0.693200    0.917822    0.283137    11.00000    0.03682    0.06095 =
         0.03183   -0.00405   -0.00415    0.00428
N11   5    0.682310    1.073588    0.276812    11.00000    0.06720    0.05191 =
         0.04252   -0.00737   -0.00878    0.00873
N12   5    0.739369    0.826605    0.245601    11.00000    0.05746    0.05515 =
         0.03313   -0.00458    0.00709    0.00204
C11   1    0.650812    1.172765    0.319697    11.00000    0.11751    0.08058 =
         0.07594   -0.03092   -0.02383    0.04044
AFIX 137
H11A  2    0.598024    1.268993    0.308564    11.00000   -1.50000
H11B  2    0.754538    1.196913    0.337181    11.00000   -1.50000
H11C  2    0.579074    1.117881    0.341665    11.00000   -1.50000
AFIX   0
C12   1    0.757293    0.657138    0.252924    11.00000    0.07775    0.06120 =
         0.06185   -0.00842    0.00471    0.01301
AFIX 137
H12A  2    0.748091    0.604666    0.221171    11.00000   -1.50000
H12B  2    0.671169    0.619864    0.273794    11.00000   -1.50000
H12C  2    0.864450    0.635025    0.268642    11.00000   -1.50000
AFIX   0
C13   1    0.727137    1.153026    0.231302    11.00000    0.07117    0.06492 =
         0.07845    0.01404   -0.00027   -0.00431
AFIX  23
H13A  2    0.840267    1.192876    0.235270    11.00000   -1.20000
H13B  2    0.653329    1.242321    0.225194    11.00000   -1.20000
AFIX   0
C14   1    0.800706    0.891895    0.199977    11.00000    0.08259    0.08793 =
         0.04044   -0.00081    0.01530    0.00097
AFIX  23
H14A  2    0.781357    0.817353    0.172864    11.00000   -1.20000
H14B  2    0.919931    0.909817    0.203965    11.00000   -1.20000
AFIX   0
C15   1    0.714997    1.043257    0.187548    11.00000    0.08928    0.09206 =
         0.04110    0.01396    0.00180   -0.01237
AFIX  23
H15A  2    0.598610    1.023056    0.178527    11.00000   -1.20000
H15B  2    0.765901    1.091834    0.159143    11.00000   -1.20000
AFIX   0
O2    6    0.721446    0.880938    0.440351    11.00000    0.07685    0.05693 =
         0.03190    0.00662    0.01931    0.01110
C2    1    0.676068    0.810033    0.479100    11.00000    0.05808    0.04078 =
         0.03347   -0.00336    0.01046    0.00693
N21   5    0.789105    0.763984    0.514315    11.00000    0.05384    0.07032 =
         0.03230    0.00790    0.00253    0.00143
N22   5    0.514653    0.786407    0.485745    11.00000    0.05474    0.06195 =
         0.03390    0.00899    0.00279    0.00488
C21   1    0.966162    0.782054    0.507296    11.00000    0.05827    0.09475 =
         0.07411    0.01097    0.00023   -0.00866
AFIX 137
H21A  2    1.018598    0.826958    0.536860    11.00000   -1.50000
H21B  2    0.982776    0.850568    0.479390    11.00000   -1.50000
H21C  2    1.014445    0.680612    0.500986    11.00000   -1.50000
AFIX   0
C22   1    0.391277    0.825245    0.446563    11.00000    0.07538    0.07123 =
         0.05864    0.00986   -0.01159    0.00000
AFIX 137
H22A  2    0.319659    0.735959    0.440315    11.00000   -1.50000
H22B  2    0.446591    0.851912    0.416607    11.00000   -1.50000
H22C  2    0.325934    0.913567    0.456837    11.00000   -1.50000
AFIX   0
C23   1    0.740469    0.679311    0.558299    11.00000    0.08206    0.10800 =
         0.05726    0.03357   -0.00460   -0.01083
PART 1
AFIX  23
H23A  2    0.739827    0.566858    0.551357    21.00000   -1.20000
H23B  2    0.821885    0.698711    0.585375    21.00000   -1.20000
AFIX  23
PART 0
PART 2
H23C  2    0.769269    0.744392    0.587175   -21.00000   -1.20000
H23D  2    0.808003    0.584444    0.561113   -21.00000   -1.20000
AFIX   0
PART 0
PART 1
C24A  1    0.581405    0.725529    0.573293    21.00000    0.08920    0.05702 =
         0.03623    0.01614    0.02424   -0.00174
AFIX  23
H24A  2    0.589271    0.830952    0.587371    21.00000   -1.20000
H24B  2    0.547169    0.654784    0.599439    21.00000   -1.20000
AFIX   0
PART 0
PART 2
C24B  1    0.566769    0.632825    0.561434   -21.00000    0.06590    0.06714 =
         0.06984    0.03204    0.00626   -0.00012
AFIX  23
H24C  2    0.556044    0.523309    0.551157   -21.00000   -1.20000
H24D  2    0.536862    0.638957    0.596087   -21.00000   -1.20000
AFIX   0
PART 0
C25   1    0.449623    0.725296    0.531901    11.00000    0.05893    0.07612 =
         0.05415    0.01387    0.01441   -0.00235
PART 1
AFIX  23
H25A  2    0.409423    0.618368    0.526456    21.00000   -1.20000
H25B  2    0.356233    0.789767    0.541473    21.00000   -1.20000
AFIX  23
PART 0
PART 2
H25C  2    0.413448    0.813537    0.551851   -21.00000   -1.20000
H25D  2    0.352388    0.660801    0.523690   -21.00000   -1.20000
AFIX   0
HKLF 4


REM  CoBr_0m in P2(1)/c
REM wR2 = 0.0739, GooF = S = 1.042, Restrained GooF = 1.042 for all data
REM R1 = 0.0311 for 2471 Fo > 4sig(Fo) and 0.0450 for all 3117 data
REM 205 parameters refined using 0 restraints

END

WGHT      0.0303      0.8008

REM Highest difference peak  0.461,  deepest hole -0.531,  1-sigma level  0.061
Q1    1   0.7369  0.5591  0.3938  11.00000  0.05    0.46
Q2    1   0.9256  0.5807  0.3964  11.00000  0.05    0.44
Q3    1   1.0137  1.0117  0.3773  11.00000  0.05    0.42
Q4    1   0.9873  0.9370  0.3353  11.00000  0.05    0.27
Q5    1   0.7745  0.7817  0.4130  11.00000  0.05    0.25
Q6    1   0.8644  0.5291  0.3552  11.00000  0.05    0.25
Q7    1   0.6864  0.7980  0.4406  11.00000  0.05    0.25
Q8    1   0.8935  0.8911  0.3618  11.00000  0.05    0.24
Q9    1   1.1883  0.8163  0.3577  11.00000  0.05    0.23
Q10   1   1.0539  0.8557  0.3702  11.00000  0.05    0.22
;
_shelx_res_checksum              53484
